# Supplementary material for: Predictors of successful weaning from veno-arterial extracorporeal membrane oxygenation (V-A ECMO): A systematic review and meta-analysis
Source: PLoS One. 2025 Mar 19;20(3):e0310289. doi: 10.1371/journal.pone.0310289 (PMC11922212; doi:10.1371/journal.pone.0310289)
Supplement: S1 Table — (XLSM) [file pone.0310289.s003.xlsm]

## Sheet: Titles
Title	Authors	Published Year	Journal	Volume	Issue	Pages	DOI	Study	Decision
Dose-response characteristics during long-term inhalation of nitric oxide in patients with severe acute respiratory distress syndrome: a prospective, randomized, controlled study	Gerlach H; Keh D; Semmerow A; Busch T; Lewandowski K; Pappert DM; Rossaint R; Falke KJ	2003		167	7	1008	https://doi.org/10.1164/rccm.2108121	Gerlach 2003	Excluded - irrelevant (title and abstract screening)
Angiotensin-(1,7) Treatment in COVID-19: the ATCO Trial		2020	Angiotensin-(1,7) Treatment in COVID-19: the ATCO Trial						Excluded - irrelevant (title and abstract screening)
Triiodothyronine for the treatment of critically ill patients with COVID-19 infection (Thy-Support Study)		2020	Triiodothyronine for the treatment of critically ill patients with COVID-19 infection (Thy-Support Study) - Thy-Support STUDY						Excluded - irrelevant (title and abstract screening)
Extracorporeal CO2 Removal for Acute Decompensation of COPD		2020	Extra-Corporeal Carbon Dioxide Removal for Acute Decompensation of Chronic Obstructive Pulmonary Disease: A Randomized Clinical Trial (The ORION Study)						Excluded - irrelevant (title and abstract screening)
Prevention and treatment of pulmonary congestion in patients undergoing venoarterial extracorporeal membrane oxygenation for cardiogenic shock	Lusebrink E; Orban M; Kupka D; Scherer C; Hagl C; Zimmer S; Luedike P; Thiele H; Westermann D; Massberg S; Schafer A	2020		41	38	3753	https://doi.org/10.1093/eurheartj/ehaa547	Lusebrink 2020	Excluded - irrelevant (title and abstract screening)
Prone positioning while extracorporeal membrane oxygenation therapy in severe ARDS	Rilinger J; Zotzmann V; Bemtgen X; Biever PM; Duerschmied D; Bode C; Staudacher DL; Wengenmayer T	2020		24			https://doi.org/10.1186/s13054-020-2772-3	Rilinger 2020	Excluded - irrelevant (title and abstract screening)
Intracranial hemorrhage occuring during ECMO support	Camporesi EM; Omar H; Sprenker C; Dalvi PH; Mangar D	2016		122	5 Supplement 3	S104	https://doi.org/10.1213/01.ane.0000499505.96779.a0	Camporesi 2016	Excluded - irrelevant (title and abstract screening)
Extracorporeal life support for acute respiratory failure in immunocompromised patients: an international multicenter retrospective study (The IDEA study)	Schmidt M; Schellongowski P; Dorget A; Patroniti N; Taccone FS; Miranda DR; Reuter J; Prodanovic H; Sonneville R; Pierrot M; Balik M; Park S; Combes A	2017		7	1 Supplement 1	19	https://doi.org/10.1186/s13613-016-0223-8	Schmidt 2017	Excluded - irrelevant (title and abstract screening)
28th Annual Meeting of the European Association of Cardiothoracic Anaesthesiologists, EACTA 2013		2014		17	2	233			Excluded - irrelevant (title and abstract screening)
Systemic corticosteroids for the treatment of COVID-19	Wagner, Carina; Griesel, Mirko; Mikolajewska, Agata; Mueller, Anika; Nothacker, Monika; Kley, Karoline; Metzendorf, Maria-Inti; Fischer, Anna-Lena; Kopp, Marco; Stegemann, Miriam; Skoetz, Nicole; Fichtner, Falk				8				Excluded - irrelevant (title and abstract screening)
Convalescent plasma or hyperimmune immunoglobulin for people with COVID-19: a living systematic review	Piechotta, Vanessa; Iannizzi, Claire; Chai, Li Khai; Valk, Sarah J; Kimber, Catherine; Dorando, Elena; Monsef, Ina; Wood, Erica M; Lamikanra, Abigail A; Roberts, David J; McQuilten, Zoe; So-Osman, Cynthia; Estcourt, Lise J; Skoetz, Nicole				5				Excluded - irrelevant (title and abstract screening)
Remdesivir for the treatment of COVID-19	Ansems, Kelly; Grundeis, Felicitas; Dahms, Karolina; Mikolajewska, Agata; Thieme, Volker; Piechotta, Vanessa; Metzendorf, Maria-Inti; Stegemann, Miriam; Benstoem, Carina; Fichtner, Falk				8				Excluded - irrelevant (title and abstract screening)
Mechanical assist devices for acute cardiogenic shock	Ni hIci, Tamara; Boardman, MP Henry; Baig, Kamran; Stafford, Jody L; Cernei, Cristina; Bodger, Owen; Westaby, Stephen				6				Excluded - irrelevant (title and abstract screening)
Inhaled nitric oxide for respiratory failure in preterm infants	Barrington, Keith J; Finer, Neil; Pennaforte, Thomas				1				Excluded - irrelevant (title and abstract screening)
High-frequency oscillatory ventilation versus conventional ventilation for acute respiratory distress syndrome	Sud, Sachin; Sud, Maneesh; Friedrich, Jan O; Wunsch, Hannah; Meade, Maureen O; Ferguson, Niall D; Adhikari, KJ Neill				12				Excluded - irrelevant (title and abstract screening)
Prophylactic use of inotropic agents for the prevention of low cardiac output syndrome and mortality in adults undergoing cardiac surgery	Gayatri, Dwi; Tongers, Jorn; Efremov, Ljupcho; Mikolajczyk, Rafael; Sedding, Daniel; Schumann, Julia				12				Excluded - irrelevant (title and abstract screening)
Prone position for acute respiratory failure in adults	Bloomfield, Roxanna; Noble, David W; Sudlow, Alexis				11				Excluded - irrelevant (title and abstract screening)
Partial liquid ventilation for preventing death and morbidity in adults with acute lung injury and acute respiratory distress syndrome	Galvin, Imelda M; Steel, Andrew; Pinto, Ruxandra; Ferguson, Niall D; Davies, William Mark				12				Excluded - irrelevant (title and abstract screening)
Nitric oxide for respiratory failure in infants born at or near term	Barrington, Keith J; Finer, Neil; Pennaforte, Thomas; Altit, Gabriel				1				Excluded - irrelevant (title and abstract screening)
Milrinone for the treatment of cardiac dysfunction in neonates	Kulasekaran, Karthikeyan; Sargent, Philip H; Flenady, Vicki				4				Excluded - irrelevant (title and abstract screening)
Association of Ventilator Settings and Lung Mechanics During VV-ECMO Treatment with Short Term Pulmonary Function and Lung Imaging Outcomes in COVID-19 Survivors; a Retrospective Cohort Study	Lubinsky A.; Yan H.; Zheng Z.; Azour L.; Smith D.; Lafond E.; Hagedorn J.; Amoroso N.; Condos R.; Goldenberg R.	2022	ASAIO Journal	68	Supplement 3	23		Lubinsky 2022	Excluded - irrelevant (title and abstract screening)
Post-cardiotomy: evolution of selection criteria for post-operative MCS	Frederiks P.; Tavazzi G.; Dammassa V.; Stock U.; Davies S.; McGovern I.; Lees N.; Trenfield S.; Uddin S.; Vlachou C.; Campbell L.; Trimlett R.; Price S.	2022	ASAIO Journal	68	Supplement 3	10		Frederiks 2022	Excluded - irrelevant (title and abstract screening)
Short-term outcomes of pediatric patients that require thoracotomy during extracorporeal life support: a retrospective database review	Howk A.; Paden M.; Linden A.; Lima L.	2022	ASAIO Journal	68	Supplement 3	60		Howk 2022	Excluded - irrelevant (title and abstract screening)
UNUSUAL ANATOMY OF HETEROTAXY SYNDROME AND ITS LONG-TERM COMPLICATIONS	ABDULLAHI; KARLE E.; A ABBASI A.N.N.A.; SHANKAR S.	2022	Chest	162	4 Supplement	A1573	https://dx.doi.org/10.1016/j.chest.2022.08.1323	ABDULLAHI 2022	Excluded - irrelevant (title and abstract screening)
Venoarterial extracorporeal membrane oxygenation for cardiogenic shock after coronary endarterectomy	Li B.; Wang L.; Gu C.	2022	Perfusion (United Kingdom)	37	7	738-744	https://dx.doi.org/10.1177/02676591211020468	Li 2022	Excluded - irrelevant (title and abstract screening)
EXTRACORPOREAL MEMBRANE OXYGENATION: A HOPE FOR THE SICKEST PATIENTS WITH COVID-19	ARSHAD A.; YAQOOB H.; HENSON T.; HUANG L.; PITAKTONG A.; GREENBERG D.; V PENEYRA D.; EPELBAUM O.L.E.G.; CHANDY D.	2022	Chest	162	4 Supplement	A1018	https://dx.doi.org/10.1016/j.chest.2022.08.805	ARSHAD 2022	Excluded - irrelevant (title and abstract screening)
Limb Ischemia Complications of Veno-Arterial Extracorporeal Membrane Oxygenation	Hu S.; Lu A.; Pan C.; Zhang B.; Wa Y.L.; Qu W.; Bai M.	2022	Frontiers in Medicine	9	(Hu, Lu, Pan, Zhang, Wa, Qu, Bai) The First School of Clinical Medicine of Lanzhou, University, Lanzhou, China(Hu, Lu, Pan, Zhang, Bai) Heart Center, The First Hospital of Lanzhou University, Lanzhou, China(Hu, Lu, Pan, Zhang, Bai) Gansu Key Laboratory fo	938634	https://dx.doi.org/10.3389/fmed.2022.938634	Hu 2022	Excluded - irrelevant (title and abstract screening)
Case report: Microcirculatory leukocytes in a pediatric patient with severe SARS-CoV-2 pneumonia. Findings of leukocytes trafficking beyond the lungs	Bottari G.; Ince C.; Confalone V.; Perdichizzi S.; Casamento Tumeo C.; Nunziata J.; Bernardi S.; Calo Carducci F.; Lancella L.; Bernaschi P.; Russo C.; Perno C.F.; Cecchetti C.; Villani A.	2022	Frontiers in Pediatrics	10	(Bottari, Confalone, Perdichizzi, Nunziata, Cecchetti) Pediatric Intensive Care Unit, Department of Emergency and General Pediatrics, Bambino Gesu Children's Hospital, IRCCS, Rome, Italy(Ince) Department of Intensive Care, Erasmus MC, University Medical C	978381	https://dx.doi.org/10.3389/fped.2022.978381	Bottari 2022	Excluded - irrelevant (title and abstract screening)
Wound Complications Following Veno-arterial Ecmo Decannulation Is Associated With COVID-19 Infection And Ipsilateral Dual Cannulation	Safaya A.; Yang S.; Giglia J.; Moura Leite J.O.	2022	Journal of Vascular Surgery	76	4	e51-e52	https://dx.doi.org/10.1016/j.jvs.2022.07.112	Safaya 2022	Excluded - irrelevant (title and abstract screening)
Outcome of primary graft dysfunction rescued by venoarterial extracorporeal membrane oxygenation after heart transplantation	Paulo N.; Prunet H.; Armoiry X.; Hugon-Vallet E.; Mocan R.; Portran P.; Sebbag L.; Pozzi M.; Baudry G.	2022	Archives of Cardiovascular Diseases	115	2024-09-08	426-435	https://dx.doi.org/10.1016/j.acvd.2022.04.009	Paulo 2022	Excluded - irrelevant (title and abstract screening)
Plastic bronchitis secondary to bocavirus in a previously healthy 4-year-old with negative lymphatic evaluation	Leon C.; Tsukahara K.; Boggs K.; Phinizy P.	2022	Pediatric Pulmonology	57	9	2276-2278	https://dx.doi.org/10.1002/ppul.26024	Leon 2022	Excluded - irrelevant (title and abstract screening)
Lung Transplantation Promotes Survival In Patients with COVID-19 ARDS Who Require Extended Duration of VV ECMO support	Kandula V.; Manerikar A.; Scott Budinger G.R.; Bharat A.; Kurihara C.	2022	ASAIO Journal	68	Supplement 2	62	https://dx.doi.org/10.1097/01.mat.0000841060.78927.d9	Kandula 2022	Excluded - irrelevant (title and abstract screening)
Cannula-Associated Deep Vein Thromboses are Prevalent in COVID-19 Veno-venous Extracorporeal Membrane Oxygenation Patients	Maldarelli M.; Hamera J.; Lankford A.; Galvagno S.; Plazak M.; Boswell K.; Rector R.; Niles E.; Tabatabai A.; Powell E.	2022	ASAIO Journal	68	Supplement 2	61-62	https://dx.doi.org/10.1097/01.mat.0000841056.25733.a8	Maldarelli 2022	Excluded - irrelevant (title and abstract screening)
Extracorporeal Membrane Oxygenation as a Bridge to Transcatheter Aortic Valve Replacement in Patients with Cardiogenic Shock due to Critical Aortic Stenosis	Abdullayev A.; McElwee S.; Clarkson S.; Prejean S.; Gongora E.; Orozco-Hernandez E.J.; Hoopes C.W.; Mustafa A.; Eudailey K.	2022	ASAIO Journal	68	Supplement 2	119	https://dx.doi.org/10.1097/01.mat.0000841396.55243.7f	Abdullayev 2022	Excluded - irrelevant (title and abstract screening)
COVID-19-related ARDS Supported with Extracorporeal Membrane Oxygenation: Using Machine Learning Models to Improve Care	Abramov A.; Fuller J.; Su I.; Flatley M.; Abrams D.; Stanifer B.P.; Agerstrand C.; Brodie D.; Sonett J.; Azizi E.; Lemaitre P.	2022	ASAIO Journal	68	Supplement 2	146	https://dx.doi.org/10.1097/01.mat.0000841592.03089.c7	Abramov 2022	Excluded - irrelevant (title and abstract screening)
Long-term ECMO support for patients with COVID-19 and severe respiratory failure	Gluck C.; Widmeier E.; Maier S.; Benk C.; Zotzmann V.; Staudacher D.; Wengenmayer T.; Supady A.	2022	Intensiv- und Notfallbehandlung	47	2	82-88	https://dx.doi.org/10.5414/IBX0565	Gluck 2022	Excluded - irrelevant (title and abstract screening)
Multi-organ dysfunction syndrome in patients undergoing extracorporeal life support	Kozakov K.; Philipp A.; Lunz D.; Lubnow M.; Provaznik Z.; Keyser A.; Rupprecht L.; Schmid C.; Schopka S.	2022	Artificial Organs	46	9	1912-1922	https://dx.doi.org/10.1111/aor.14272	Kozakov 2022	Excluded - irrelevant (title and abstract screening)
Prediction of successful veno-venous extracorporeal life support liberation using the oxygen challenge test	Misselbrook G.P.; Kanji H.; Thiara S.; Ronco J.J.; Kalan S.; Chen L.; Sidhu A.	2022	Artificial Organs		(Misselbrook, Kanji, Thiara, Ronco, Kalan, Sidhu) Critical Care Medicine, Vancouver General Hospital, University of British Columbia, Faculty of Medicine, Vancouver, BC, Canada(Misselbrook) School of Anaesthesia, Health Education England South East, Winch		https://dx.doi.org/10.1111/aor.14382	Misselbrook 2022	Excluded - irrelevant (title and abstract screening)
Impact of Extracorporeal Membrane Oxygenation on Right Ventricular Function After Heart Transplantation	Zhao C.; Hao X.; Xue C.; Zhao Y.; Han J.; Jia Y.; Hou X.; Wang J.	2022	Frontiers in Cardiovascular Medicine	9	(Zhao, Zhao, Han, Jia, Wang) Department of Cardiac Surgery, Beijing Anzhen Hospital, Capital Medical University, Beijing, China(Hao, Hou) Department of Intensive Care, Beijing Anzhen Hospital, Capital Medical University, Beijing, China(Xue) Department of	938442	https://dx.doi.org/10.3389/fcvm.2022.938442	Zhao 2022	Excluded - irrelevant (title and abstract screening)
Pediatric Cardiac Arrest: A Story of Hypothermia, Transport, and 300Minutes of CPR	Grindy A.K.; Brigham E.; Levin A.B.; Stockwell D.C.; Noje C.	2022	Pediatrics	149				Grindy 2022	Excluded - irrelevant (title and abstract screening)
Successful treatment of severe ARDS caused by accidental inhalation of nitric acid fumes with veno-venous ECMO: A case report and literature review	Wang Q.; Zhu J.; Chen L.; He Y.; Li H.; Lan Y.; Huang C.; Peng L.	2022	Medicine (United States)	101	30	E29447	https://dx.doi.org/10.1097/MD.0000000000029447	Wang 2022	Excluded - irrelevant (title and abstract screening)
Rare Case of Refractory Hypoxia and Severe Multiorgan Failure from Secondary Lymphohistiocytosis Successfully Bridged to Treatment with Extracorporeal Membrane Oxygenation Support	Krithika Varshini M.; Ganesan V.; Sundaramurthy R.; Rajendran T.	2022	Indian Journal of Critical Care Medicine	26	8	970-973	https://dx.doi.org/10.5005/jp-journals-10071-24284	KrithikaVarshini 2022	Excluded - irrelevant (title and abstract screening)
Incidence and predictors of cardiac arrhythmias in patients with COVID-19 induced ARDS	Niehues P.; Wegner F.K.; Wolfes J.; Willy K.; Ellermann C.; Vollenberg R.; Reinecke H.; Rosenow F.; Lepper J.; Sackarnd J.; Eckardt L.	2022	Journal of Cardiology	80	4	298-302	https://dx.doi.org/10.1016/j.jjcc.2022.04.010	Niehues 2022	Excluded - irrelevant (title and abstract screening)
The role of extracorporeal membrane oxygenation in adult liver transplant patients: A single-center experience	Yoon Y.; Lee S.-G.	2022	Hepatology International	16	Supplement 1	S448	https://dx.doi.org/10.1007/s12072-022-10337-4	Yoon 2022	Excluded - irrelevant (title and abstract screening)
Oxygen debt repayment in the early phase of veno-arterial extracorporeal membrane oxygenation: a cluster analysis	Kurniawati E.R.; Teerenstra S.; Vranken N.P.A.; Sharma A.S.; Maessen J.G.; Weerwind P.W.	2022	BMC Cardiovascular Disorders	22	1	363	https://dx.doi.org/10.1186/s12872-022-02794-4	Kurniawati 2022	Excluded - irrelevant (title and abstract screening)
Patient-centered weaning from venoarterial extracorporeal membrane oxygenation: "A practice-oriented narrative review of literature"	Hermens J.A.J.; Meuwese C.L.; Szymanski M.K.; Gianoli M.; van Dijk D.; Donker D.W.	2022	Perfusion (United Kingdom)		(Hermens, Meuwese, van Dijk, Donker) Department of Intensive Care Medicine, University Medical Center Utrecht, Utrecht University, Utrecht, Netherlands(Meuwese) Department of Intensive Care Medicine, Erasmus Medical Centre, Rotterdam, Netherlands(Szymansk		https://dx.doi.org/10.1177/02676591221115938	Hermens 2022	Excluded - irrelevant (title and abstract screening)
Circular RNA UBAP2 (hsa_circ_0007367) Correlates with Microcirculatory Perfusion and Predicts Outcomes of Cardiogenic Shock Patients Undergoing Extracorporeal Membrane Oxygenation Support	Li J.; Yu Z.; Zeng J.; Liu Z.; Zhao Z.; Zhang Y.; Li G.	2022	Shock	57	6	200-210	https://dx.doi.org/10.1097/SHK.0000000000001937	Li 2022	Excluded - irrelevant (title and abstract screening)
Response to "Echocardiographic Predictors of Successful Extracorporeal Membrane Oxygenation Weaning after Refractory Cardiogenic Shock"	Nanjayya V.B.	2022	Journal of the American Society of Echocardiography	35	1	134	https://dx.doi.org/10.1016/j.echo.2021.07.014	Nanjayya 2022	Excluded - irrelevant (title and abstract screening)
Partition of respiratory mechanics in patients with acute respiratory distress syndrome and association with outcome: a multicentre clinical study	Chen L.; Grieco D.L.; Beloncle F.; Chen G.-Q.; Tiribelli N.; Madotto F.; Fredes S.; Lu C.; Antonelli M.; Mercat A.; Slutsky A.S.; Zhou J.-X.; Brochard L.	2022	Intensive Care Medicine	48	7	888-898	https://dx.doi.org/10.1007/s00134-022-06724-y	Chen 2022	Excluded - irrelevant (title and abstract screening)
Benefit of veno-arterial extracorporeal membrane oxygenation combined with Impella (ECpella) therapy in acute coronary syndrome with cardiogenic shock	Shibasaki I.; Masawa T.; Abe S.; Ogawa H.; Takei Y.; Tezuka M.; Seki M.; Kato T.; Watanabe R.; Koshiji N.; Saitou S.; Ogata K.; Haruyama Y.; Toyoda S.; Fukuda H.	2022	Journal of Cardiology	80	2	116-124	https://dx.doi.org/10.1016/j.jjcc.2022.02.013	Shibasaki 2022	Excluded - irrelevant (title and abstract screening)
The role of extracorporeal membrane oxygenation in COVID-19	Dalia A.A.; Convissar D.; Crowley J.; Raz Y.; Funamoto M.; Wiener-Kronish J.; Shelton K.	2022	Journal of Cardiothoracic and Vascular Anesthesia	36	9	3668-3675	https://dx.doi.org/10.1053/j.jvca.2022.05.010	Dalia 2022	Excluded - irrelevant (title and abstract screening)
Mechanical Circulatory Support in High-risk Coronary Artery Bypass Graft Surgery	Soltesz E.	2022	Interventional Cardiology Review	17	Supplement 1	23-24	https://dx.doi.org/10.15420/icr.2022.17.S1	Soltesz 2022	Excluded - irrelevant (title and abstract screening)
Extracorporeal life support allows lung transplant in anti-MDA5+ rapidly progressive-interstitial lung disease	Pierre B.; De Chambrun Marc P.; Antoine R.; Vincent B.; Alain C.; Dominique I.B.; Benjamin Z.; Hilario N.; Yves A.; Yurdagul U.	2022	Annals of Intensive Care	12	Supplement 1		https://dx.doi.org/10.1186/s13613-022-01016-6	Pierre 2022	Excluded - irrelevant (title and abstract screening)
Veno-Arterial Extracorporeal Membrane Oxygenation for Patients Undergoing Heart Transplantation: A 7-Year Experience	Hou J.-Y.; Li X.; Yang S.-G.; Zheng J.-L.; Ma J.-F.; Su Y.; Zhang Y.-J.; Guo K.-F.; Tu G.-W.; Luo Z.	2021	Frontiers in Medicine	8	(Hou, Su, Zhang, Tu, Luo) Department of Critical Care Medicine, Zhongshan Hospital, Fudan University, Shanghai, China(Li, Yang) Department of Cardiovascular Surgery, Zhongshan Hospital, Fudan University, Shanghai, China(Zheng) Department of Nursing, Zhong	774644	https://dx.doi.org/10.3389/fmed.2021.774644	Hou 2021	Excluded - irrelevant (title and abstract screening)
Continuous Electroencephalography Markers of Prognostication in Comatose Patients on Extracorporeal Membrane Oxygenation	Hwang J.; Bronder J.; Martinez N.C.; Geocadin R.; Kim B.S.; Bush E.; Whitman G.; Choi C.W.; Ritzl E.K.; Cho S.-M.	2022	Neurocritical Care	37	1	236-245	https://dx.doi.org/10.1007/s12028-022-01482-7	Hwang 2022	Excluded - irrelevant (title and abstract screening)
Application of Extracorporeal Membrane Oxygenation in Patients With Severe Acute Respiratory Distress Syndrome Caused by Pneumocystis jirovecii Pneumonia Following Kidney Transplantation: A Case Series	Wang H.-Y.; Li Y.-H.; Zhang S.-S.; Jiang X.; Niu X.-G.; Qian X.-L.; Liu C.-Y.	2022	Frontiers in Physiology	13	(Wang, Li, Zhang, Qian, Liu) Department of Emergency Medicine, The Fifth Clinical Medical College, Henan University of Chinese Medicine, Zhengzhou, China(Wang, Li, Zhang, Niu, Qian, Liu) Department of Emergency Intensive Care Unit, People's Hospital of He	902465	https://dx.doi.org/10.3389/fphys.2022.902465	Wang 2022	Excluded - irrelevant (title and abstract screening)
High-Flow Nasal Cannula Therapy in COVID-19: Using the ROX Index to Predict Success	Chandel A.; Patolia S.; Brown A.W.; Collins A.C.; Sahjwani D.; Khangoora V.; Cameron P.C.; Desai M.; Kasarabada A.; Kilcullen J.K.; Nathan S.D.; King C.S.	2021	Respiratory Care	66	6	909-919	https://dx.doi.org/10.4187/respcare.08631	Chandel 2021	Excluded - irrelevant (title and abstract screening)
Surgical Outcomes for Children with Anomalous Origin of the Left Coronary Artery from the Pulmonary Artery	Wang Z.; Ding N.; Zhang J.; Zhu Y.; Li Z.; Li X.	2022	Pediatric Cardiology		(Wang, Ding, Zhang, Zhu, Li, Li) Department of Cardiac Surgery, Beijing Children's Hospital, National Children's Medical Center, Capital Medical University, Beijing 100045, China		https://dx.doi.org/10.1007/s00246-022-02964-3	Wang 2022	Excluded - irrelevant (title and abstract screening)
Extracorporeal membrane oxygenation rescue for severe pneumocystis pneumonia with the Macklin effect: a case report	Huang G.; Zhou L.; Yang N.; Wu P.; Mo X.	2022	BMC Infectious Diseases	22	1	577	https://dx.doi.org/10.1186/s12879-022-07550-9	Huang 2022	Excluded - irrelevant (title and abstract screening)
Impact of Obesity in Critical Illness	Anderson M.R.; Shashaty M.G.S.	2021	Chest	160	6	2135-2145	https://dx.doi.org/10.1016/j.chest.2021.08.001	Anderson 2021	Excluded - irrelevant (title and abstract screening)
Successful Catheter Directed Thrombolysis for Massive Pulmonary Embolism on Extracorporeal Membrane Oxygenation	Khan Suheb M.Z.; Naaz F.; Bhatheja R.	2022	American Journal of Respiratory and Critical Care Medicine	205	1		https://dx.doi.org/10.1164/ajrccm-conference.2022.205.1_MeetingAbstracts.A2829	KhanSuheb 2022	Excluded - irrelevant (title and abstract screening)
The Stress of a Broken Heart: Cardiac Arrest After Ambulatory Inguinal Hernia Repair	Michalik J.; Michael M.; Cucu D.	2022	American Journal of Respiratory and Critical Care Medicine	205	1		https://dx.doi.org/10.1164/ajrccm-conference.2022.205.1_MeetingAbstracts.A2876	Michalik 2022	Excluded - irrelevant (title and abstract screening)
ECMO as a Bridge to Diagnose Anti-Synthetase Syndrome and Plasmapheresis as Salvage Therapy	Khan U.; Amoun T.; Ausaf S.; Hussain H.; Madan N.; Patel P.S.	2022	American Journal of Respiratory and Critical Care Medicine	205	1		https://dx.doi.org/10.1164/ajrccm-conference.2022.205.1_MeetingAbstracts.A1354	Khan 2022	Excluded - irrelevant (title and abstract screening)
Timing of Lung Transplantation for Seemingly Irreversible COVID-19 Lung Disease: A Cautionary Tale	Turner G.; Weigt S.; Britton I.; Derhovanessian A.; Gudzenko V.; Ramsey A.L.; Saggar R.; Shino M.Y.; Ardehali A.; Sayah D.	2022	American Journal of Respiratory and Critical Care Medicine	205	1		https://dx.doi.org/10.1164/ajrccm-conference.2022.205.1_MeetingAbstracts.A2480	Turner 2022	Excluded - irrelevant (title and abstract screening)
Extracorporeal Membrane Oxygenation for COVID-19 Respiratory Distress Syndrome: An Italian Society for Cardiac Surgery Report	Loforte A.; Di Mauro M.; Pellegrini C.; Monterosso C.; Pelenghi S.; Degani A.; Rinaldi M.; Cura Stura E.; Sales G.; Montrucchio G.; Mangino D.; Terrini A.; Pacini D.; Affronti A.; Tarzia V.; Bottio T.; Pantaleo A.; Donatelli F.; Miceli A.; Santini F.; Salsano A.; Colli A.; Ravenni G.; Montalto A.; Musumeci F.; Salvador L.; Gerosa G.; Parolari A.; Piciche M.	2021	ASAIO Journal	67	4	385-391	https://dx.doi.org/10.1097/MAT.0000000000001399	Loforte 2021	Excluded - irrelevant (title and abstract screening)
Predictors of health-related quality of life in patients undergoing extracorporeal membrane oxygenation for acute severe respiratory failure	Mostafa A.M.H.A.M.; Tuttle C.J.; Mckie M.A.; Fowles J.-A.; Parmar J.; Vuylsteke A.	2022	Journal of the Intensive Care Society		(Mostafa, Tuttle) School of Clinical Medicine, University of Cambridge, Cambridge, United Kingdom(Mckie) Medical Research Council Biostatistics Unit, University of Cambridge, Cambridge, United Kingdom(Fowles, Vuylsteke) Department of Anaesthesia and Inten		https://dx.doi.org/10.1177/17511437221111639	Mostafa 2022	Excluded - irrelevant (title and abstract screening)
Successful prediction and the process of the weaning of veno-arterial extracorporeal membrane oxygenation	Li F.; Lai W.; Kang Y.	2022	Zhonghua yi xue za zhi	102	25	1878-1881	https://dx.doi.org/10.3760/cma.j.cn112137-20220319-00586	Li 2022	Excluded - irrelevant (title and abstract screening)
Weaning of veno-venous extracorporeal membrane oxygenation: when to use the "resting lung"	Wang R.; Sun B.	2022	Zhonghua yi xue za zhi	102	25	1891-1894	https://dx.doi.org/10.3760/cma.j.cn112137-20220224-00389	Wang 2022	Excluded - irrelevant (title and abstract screening)
Mechanical ventilation strategy for acute respiratory distress syndrome patients supported by veno-venous extracorporeal membrane oxygenation	Sang L.; Li Y.M.	2022	Zhonghua yi xue za zhi	102	25	1895-1898	https://dx.doi.org/10.3760/cma.j.cn112137-20220207-00241	Sang 2022	Excluded - irrelevant (title and abstract screening)
Clinical outcomes after tracheostomy in patients with coronavirus disease 2019: a single-center experience in Japan	Sumiya R.; Nagasaka S.; Okamoto T.; Ikeda T.; Hojo M.; Omagari N.; Kokudo N.	2022	Surgery Today		(Sumiya, Nagasaka, Ikeda) Department of General Thoracic Surgery, National Center for Global Health and Medicine, 1-21-1, Toyama, Shinjuku, Tokyo 162-8655, Japan(Okamoto) Department of Intensive Care Medicine, National Center for Global Health and Medicin		https://dx.doi.org/10.1007/s00595-022-02541-4	Sumiya 2022	Excluded - irrelevant (title and abstract screening)
Achieving Safe Liberation During Weaning From VV-ECMO in Patients With Severe ARDS: The Role of Tidal Volume and Inspiratory Effort	Al-Fares A.A.; Ferguson N.D.; Ma J.; Cypel M.; Keshavjee S.; Fan E.; Del Sorbo L.	2021	Chest	160	5	1704-1713	https://dx.doi.org/10.1016/j.chest.2021.05.068	Al-Fares 2021	Excluded - irrelevant (title and abstract screening)
Surgical Management of Chronic Thromboembolic Pulmonary Hypertension	Vekstein A.M.; Nellis J.R.; McCartney S.L.; Haney J.C.	2022	Cardiology Clinics	40	1	89-101	https://dx.doi.org/10.1016/j.ccl.2021.08.008	Vekstein 2022	Excluded - irrelevant (title and abstract screening)
One-Year Survival for Adult Venoarterial Extracorporeal Membrane Oxygenation Patients Requiring Renal-Replacement Therapy	Levin B.; Ortoleva J.; Tagliavia A.; Colon K.; Crowley J.; Shelton K.; Dalia A.A.	2022	Journal of Cardiothoracic and Vascular Anesthesia	36	7	1942-1948	https://dx.doi.org/10.1053/j.jvca.2021.12.027	Levin 2022	Excluded - irrelevant (title and abstract screening)
Elevated Venous to Arterial Carbon Dioxide Gap and Anion Gap Are Associated with Poor Outcome in Cardiogenic Shock Requiring Extracorporeal Membrane Oxygenation Support	McDonald C.I.; Brodie D.; Schmidt M.; Hay K.; Shekar K.	2021	ASAIO Journal	67	3	263-269	https://dx.doi.org/10.1097/MAT.0000000000001215	McDonald 2021	Excluded - irrelevant (title and abstract screening)
Extracorporeal Life Support and Temporary CentriMag Ventricular Assist Device to Salvage Cardiogenic-Shock Patients Suffering from Prolonged Cardiopulmonary Resuscitation	Chen J.-L.; Tsai Y.-T.; Lin C.-Y.; Ke H.-Y.; Lin Y.-C.; Yang H.-Y.; Liu C.-T.; Sung S.-Y.; Chang J.-T.; Wang Y.-H.; Lin T.-C.; Tsai C.-S.; Hsu P.-S.	2022	Journal of Clinical Medicine	11	13	3773	https://dx.doi.org/10.3390/jcm11133773	Chen 2022	Excluded - irrelevant (title and abstract screening)
A Communication Guide for Pediatric Extracorporeal Membrane Oxygenation	Moynihan K.M.; Purol N.; Alexander P.M.A.; Wolfe J.; October T.W.	2021	Pediatric Critical Care Medicine		(Moynihan, Alexander) Department of Cardiology, Division of Cardiovascular Critical Care, Boston Children's Hospital, Boston, MA, United States(Moynihan, Alexander, Wolfe) Department of Pediatrics, Harvard Medical School, Boston, MA, United States(Moyniha	832-841	https://dx.doi.org/10.1097/PCC.0000000000002758	Moynihan 2021	Excluded - irrelevant (title and abstract screening)
A Retrospective Analysis for Risk Factors and Early Prognosis of Delayed Withdrawal Extracorporeal Membrane Oxygenation after Lung Transplantation	Minqiang L.; Xiaoshan L.; Bo X.; Guilong W.; Zhengfeng G.; Dong W.; Jingyu C.; Qiang W.; Chunxiao H.	2021	Transplantation		(Minqiang, Qiang) Department of Anesthesiology, Third People's Hospital of Shenzhen, Shenzhen, Guangdong 518112, China(Xiaoshan, Dong, Jingyu) Department of Lung Transplantation Center, Affiliated Wuxi People's Hospital, Nanjing Medical University, Wuxi,	867-875	https://dx.doi.org/10.1097/TP.0000000000003290	Minqiang 2021	Excluded - irrelevant (title and abstract screening)
Escalation and Withdrawal of Treatment for Patients on Extracorporeal Membrane Oxygenation: A Qualitative Study	Hadler R.A.; Clapp J.T.; Chung J.J.; Gutsche J.T.; Fleisher L.A.	2021	Annals of surgery		(Hadler) Department of Anesthesia, Carver College of Medicine, University of Iowa, Iowa City, IA Department of Anesthesiology & Critical Care, Perelman School of Medicine, University of Pennsylvania, Philadelphia, PA Penn Center for Perioperative Outcomes		https://dx.doi.org/10.1097/SLA.0000000000004838	Hadler 2021	Excluded - irrelevant (title and abstract screening)
Mortality Predictors in Elderly Patients with Cardiogenic Shock on Venoarterial Extracorporeal Life Support. Analysis from the Extracorporeal Life Support Organization Registry*	Kowalewski M.; Zielinski K.; Maria Raffa G.; Meani P.; Lo Coco V.; Jiritano F.; Fina D.; Matteucci M.; Chiarini G.; Willers A.; Simons J.; Suwalski P.; Gaudino M.; Di Mauro M.; Maessen J.; Lorusso R.	2020	Critical Care Medicine		(Kowalewski, Meani, Lo Coco, Jiritano, Fina, Matteucci, Chiarini, Willers, Simons, Maessen, Lorusso) Department of Cardio-Thoracic Surgery, Heart and Vascular Centre, Maastricht University Medical Centre (MUMC), Maastricht, Netherlands(Kowalewski, Suwalsk	2018-07-01	https://dx.doi.org/10.1097/CCM.0000000000004695	Kowalewski 2020	Excluded - irrelevant (title and abstract screening)
Prognosis after weaning from respiratory extracorporeal membrane oxygenation	Yeo H.J.; Koo S.-M.; Han J.; Kim J.; Hong S.-B.; Chung C.R.; Park S.H.; Yong Park S.; Sim Y.S.; Cho Y.-J.; Park S.; Kang B.J.; Oh J.Y.; Lee S.-M.; Jung J.-S.; Chang Y.; Yoo J.-W.; Cho W.H.	2020	ASAIO Journal		(Yeo, Cho) Division of Pulmonary, Allergy and Critical Care Medicine, Department of Internal Medicine, Pusan National University Yangsan Hospital, Yangsan, South Korea(Koo) Division of Pulmonary and Allergy Medicine, Department of Internal Medicine, Soonc	986-991	https://dx.doi.org/10.1097/MAT.0000000000001107	Yeo 2020	Excluded - irrelevant (title and abstract screening)
Prognostic Value of Sarcopenia for Long-Term Mortality in Extracorporeal Membrane Oxygenation for Acute Respiratory Failure	Cho W.H.; Choi Y.Y.; Byun K.S.; Lee S.E.; Jeon D.; Kim Y.S.; Han J.; Yeo H.J.	2020	ASAIO Journal		(Cho, Byun, Lee, Jeon, Kim, Yeo) Department of Internal Medicine, Division of Pulmonology, Pusan National University, Yangsan Hospital, Allergy and Critical Care Medicine, Gangwon-do, South Korea(Choi) Department of Radiology, Pusan National University, Y	367-372	https://dx.doi.org/10.1097/MAT.0000000000001006	Cho 2020	Excluded - irrelevant (title and abstract screening)
Predictors of Recovery in Patients Supported with VA-ECMO for Acute Massive Pulmonary Embolism	Ghoreishi M.; DiChiacchio L.; Pasrija C.; Ghazi A.; Deatrick K.B.; Jeudy J.; Griffith B.P.; Kon Z.N.	2019	The Annals of thoracic surgery		(Ghoreishi, DiChiacchio, Pasrija, Ghazi, Deatrick, Griffith) University of Maryland Medical Center, Department of Surgery, Division of Cardiac Surgery, MD, Baltimore, United States(Jeudy) University of Maryland Medical Center, Department of Radiology, MD,		https://dx.doi.org/10.1016/j.athoracsur.2019.10.053	Ghoreishi 2019	Excluded - irrelevant (title and abstract screening)
Basics of Extracorporeal Membrane Oxygenation	Wrisinger W.C.; Thompson S.L.	2022	Surgical Clinics of North America	102	1	23-35	https://dx.doi.org/10.1016/j.suc.2021.09.001	Wrisinger 2022	Excluded - irrelevant (title and abstract screening)
Good outcome in severe ethylene glycol poisoning: never give up treatment too early	Hovda K.E.; Wimmer H.; Froyshov S.; Sowa P.; Jacobsen D.	2022	Clinical Toxicology	60	SUPPL 1	63	https://dx.doi.org/10.1080/15563650.2022.2054576	Hovda 2022	Excluded - irrelevant (title and abstract screening)
When the prognosis is uncertain and ECMO course prolonged - Reflections on upholding the principle of non-Maleficence	Sundland R.; Essig R.; Skowron K.; Rose R.; McNeer J.; Hoehn S.; Fauman K.; Ghanayem N.; Chokshi N.	2022	ASAIO Journal	68	SUPPL 1	38		Sundland 2022	Excluded - irrelevant (title and abstract screening)
Outcomes in patients who received ECMO and volatile anesthetics as rescue therapies for status asthmaticus	Komeswaran K.; Furlong-Dillard J.; Todd-Tzanetos D.	2022	ASAIO Journal	68	SUPPL 1	19		Komeswaran 2022	Excluded - irrelevant (title and abstract screening)
ECMO Management of Diffuse Pulmonary Hemorrhage after Bone Marrow Transplant in a Patient with Hunter Syndrome	Noor N.; Peir G.; Wagner A.; Miller J.	2022	ASAIO Journal	68	SUPPL 1	16		Noor 2022	Excluded - irrelevant (title and abstract screening)
Protek Duo Cannula Strategy for Adolescent Mechanical Circulatory Support: A Stepwise Approach in a Pediatric COVID-19 Pneumonia Patient	Sundland R.; Essig R.; Rose R.; Shah A.; Fauman K.; Chokshi N.	2022	ASAIO Journal	68	SUPPL 1	13		Sundland 2022	Excluded - irrelevant (title and abstract screening)
ECMO cannula-associated infections: interest of cannula swab and subcutaneous needle aspirate samples for prediction of cannula tip culture	Winiszewski H.; Boyadjian C.; Besch G.; Perrotti A.; Piton G.	2020	Intensive Care Medicine Experimental	8	1	35	https://dx.doi.org/10.1186/s40635-020-00327-x	Winiszewski 2020	Excluded - irrelevant (title and abstract screening)
Venoarterial Extracorporeal Membrane Oxygenation for Postcardiotomy Shock - Analysis of the Extracorporeal Life Support Organization Registry*	Kowalewski M.; Zielinski K.; Brodie D.; Maclaren G.; Whitman G.; Raffa G.M.; Boeken U.; Shekar K.; Chen Y.-S.; Bermudez C.; D'alessandro D.; Hou X.; Haft J.; Belohlavek J.; Dziembowska I.; Suwalski P.; Alexander P.; Barbaro R.P.; Gaudino M.; Di Mauro M.; Maessen J.; Lorusso R.	2021	Critical Care Medicine	49	7	1107-1117	https://dx.doi.org/10.1097/CCM.0000000000004922	Kowalewski 2021	Excluded - irrelevant (title and abstract screening)
Application of Near-Infrared Spectroscopy to Monitor Perfusion During Extracorporeal Membrane Oxygenation After Pediatric Heart Surgery	Zhang M.; Yang Y.; Chen X.; Song Y.; Zhu L.; Gong X.; Zhang H.; Xu Z.	2021	Frontiers in Medicine	8	(Zhang, Yang, Chen, Song, Zhu, Gong, Zhang, Xu) Department of Thoracic and Cardiovascular Surgery, Shanghai Children's Medical Center, School of Medicine, Shanghai Jiao Tong University, Shanghai, China	762731	https://dx.doi.org/10.3389/fmed.2021.762731	Zhang 2021	Excluded - irrelevant (title and abstract screening)
Persistent Right Ventricle Dilatation in SARS-CoV-2-Related Acute Respiratory Distress Syndrome on Extracorporeal Membrane Oxygenation Support	Lazzeri C.; Bonizzoli M.; Batacchi S.; Cianchi G.; Franci N.; Socci F.; Peris A.	2022	Journal of Cardiothoracic and Vascular Anesthesia	36	7	1956-1961	https://dx.doi.org/10.1053/j.jvca.2021.08.028	Lazzeri 2022	Excluded - irrelevant (title and abstract screening)
UTILITY OF CEREBRAL MICROVASCULAR IMAGING IN PREDICTING MORTALITY IN ECMO PATIENTS	Stern J.; Dennis R.; Tierradentro-Garcia L.O.; Haddad S.; Hwang M.	2022	Pediatric Radiology	52	SUPPL 2	S144	https://dx.doi.org/10.1007/s00247-022-05370-2	Stern 2022	Excluded - irrelevant (title and abstract screening)
Heparin related anticoagulation practice and clinical outcomes in pediatric post-cardiotomy extracorporeal membrane oxygenation	Jin Y.	2022	Perfusion	37	1 SUPPL	109-110	https://dx.doi.org/10.1177/02676591221089240	Jin 2022	Excluded - irrelevant (title and abstract screening)
Role of VA-ECMO in traumatic cardiac arrest? A shock team guided pathway to decision making - a case report	Fernandez-Vilches S.; Wang S.; Extremera-Navas P.; Singer B.; Buerge M.	2022	Perfusion	37	1 SUPPL	19-20	https://dx.doi.org/10.1177/02676591221089240	Fernandez-Vilches 2022	Excluded - irrelevant (title and abstract screening)
It's not ACD but CAD: Implications for ECMO and palliation	Boot E.; Panagiotou P.; Nichols A.L.; Riphagen S.; Lillie J.	2022	Perfusion	37	1 SUPPL	100-101	https://dx.doi.org/10.1177/02676591221089240	Boot 2022	Excluded - irrelevant (title and abstract screening)
Successful use of VV-ECMO for ARDS in a patient with spontaneous intracerebral hemorrhage	Green A.; Kouch M.; Park B.; Garcia A.; Puri N.	2022	Perfusion	37	1 SUPPL	65	https://dx.doi.org/10.1177/02676591221089240	Green 2022	Excluded - irrelevant (title and abstract screening)
Incidence of venous and arterial complications in patients requiring veno-arterial extracorporeal membrane oxygenation	Fisser C.; Armbruster C.; Schneckenpointner R.; Foltan M.; Philipp A.; Lunz D.; Pfister K.; Schmid C.; Maier L.; Muller T.; Lubnow M.	2022	Perfusion	37	1 SUPPL	2024-07-06	https://dx.doi.org/10.1177/02676591221089240	Fisser 2022	Excluded - irrelevant (title and abstract screening)
Cardiogenic shock with highly complicated course after influenza A virus infection treated with vva-ECMO and Impella CP (ECMELLA): a case report	Ebert D.; Mungard N.; Mensch A.; Homeister L.; Willsch J.; Ibe R.; Baust H.; Stiller M.; Rebelo A.; Ukkat J.; Rigopoulos A.G.; Weber E.; Bucher M.; Noutsias M.	2021	BMC Cardiovascular Disorders	21	1	528	https://dx.doi.org/10.1186/s12872-021-02346-2	Ebert 2021	Excluded - irrelevant (title and abstract screening)
Vascular Complications of Extracorporeal Membrane Oxygenation: A Systematic Review and Meta-Regression Analysis	Jia D.; Yang I.X.; Ling R.R.; Syn N.; Poon W.H.; Murughan K.; Tan C.S.; Choong A.M.T.L.; MacLaren G.; Ramanathan K.	2020	Critical Care Medicine	48	12	E1269-E1277	https://dx.doi.org/10.1097/CCM.0000000000004688	Jia 2020	Excluded - irrelevant (title and abstract screening)
Lung Ultrasound in Pediatric Acute Respiratory Distress Syndrome Received Extracorporeal Membrane Oxygenation: A Prospective Cohort Study	Zhang Y.; Wang C.; Wang F.; Shi J.; Dou J.; Shan Y.; Sun T.; Zhou Y.	2022	Frontiers in Pediatrics	10	(Zhang, Wang, Wang, Shi, Dou, Shan, Sun, Zhou) Department of Critical Care Medicine, Shanghai Children's Hospital, Shanghai Jiao Tong University, Shanghai, China(Zhang, Wang, Dou) Institute of Pediatric Critical Care, Shanghai Jiao Tong University, Shangh	798855	https://dx.doi.org/10.3389/fped.2022.798855	Zhang 2022	Excluded - irrelevant (title and abstract screening)
Outcomes in trauma patients undergoing veno-venous extracorporeal membrane oxygenation for acute respiratory distress syndrome	Kim S.H.; Huh U.; Song S.; Kim M.S.; Wang I.J.; Tak Y.J.	2022	Perfusion (United Kingdom)		(Kim) Departments of Trauma Surgery, Pusan National University School of Medicine, Biomedical Research Institute, Pusan National University Hospital Trauma Center, South Korea(Huh, Song, Kim) Department of Thoracic and Cardiovascular Surgery, Pusan Nation		https://dx.doi.org/10.1177/02676591221093880	Kim 2022	Excluded - irrelevant (title and abstract screening)
Carbon Dioxide Elimination During Veno-Venous Extracorporeal Membrane Oxygenation Weaning: A Pilot Study	Belliato M.; Cremascoli L.; Epis F.; Ferrari F.; Quattrone M.G.; Malfertheiner M.V.; Broman L.M.; Aliberti A.; Taccone F.S.; Iotti G.A.; Lorusso R.	2021	ASAIO Journal	67	6	700-708	https://dx.doi.org/10.1097/MAT.0000000000001282	Belliato 2021	Excluded - irrelevant (title and abstract screening)
A novel strategy sequentially linking mechanical cardiopulmonary resuscitation with extracorporeal cardiopulmonary resuscitation optimizes prognosis of refractory cardiac arrest: an illustrative case series	Hu L.; Peng K.; Huang X.; Wang Z.; Wu Y.; Zhu H.; Ma J.; Chen C.	2022	European Journal of Medical Research	27	1	77	https://dx.doi.org/10.1186/s40001-022-00711-1	Hu 2022	Excluded - irrelevant (title and abstract screening)
Complication accrual impacts pediatric extracorporeal life support mortality	Adams L.E.; Mukherjee R.; Hollinger L.E.	2022	Pediatric Surgery International	38	7	985-991	https://dx.doi.org/10.1007/s00383-022-05140-z	Adams 2022	Excluded - irrelevant (title and abstract screening)
Clinical observation of different targeted temperature management methods in patients with cardiac arrest	Huang H.; Wang Y.; Wang R.; Cai J.; Wang W.; Zhang X.; Zhang Z.; Chen X.; Zhang J.; Zhang G.; Gao Y.	2022	American Journal of Translational Research	14	4	2436-2442		Huang 2022	Excluded - irrelevant (title and abstract screening)
Hemodynamic-based Assessment and Management of Cardiogenic Shock	Hernandez-Montfort J.; Miranda D.; Randhawa V.K.; Sleiman J.; De Armas Y.S.; Lewis A.; Taimeh Z.; Alvarez P.; Cremer P.; Perez-Villa B.; Navas V.; Hakemi E.; Velez M.; Hernandez-Mejia L.; Sheffield C.; Brozzi N.; Cubeddu R.; Navia J.; Estep J.D.	2022	US Cardiology Review	16	(Hernandez-Montfort) Department of Medicine, Division of Cardiology, Baylor Scott and White Health, Temple, TX, United States(Hernandez-Montfort, Miranda, Randhawa, Sleiman, De Armas, Lewis, Taimeh, Alvarez, Cremer, Perez-Villa, Navas, Hakemi, Velez, Hern	e05	https://dx.doi.org/10.15420/usc.2021.12	Hernandez-Montfort 2022	Excluded - irrelevant (title and abstract screening)
USE OF ECMO CIRCUIT PARAMETERS AS CIRCUIT HEALTH BIOMARKERS TO GUIDE RISK OF CIRCUIT DYSFUNCTION	Hazboun R.; Chahin N.; Miller J.; Calaritis C.; Russell M.; Hendricks-Munoz K.	2022	Journal of Investigative Medicine	70	4	1200-1201	https://dx.doi.org/10.1136/jim-2022-ERM.289	Hazboun 2022	Excluded - irrelevant (title and abstract screening)
End-Tidal to Arterial PCO2 Ratio as Guide to Weaning from Veno-Venous Extra-Corporeal Membrane Oxygenation	Lazzari S.; Romitti F.; Busana M.; Vassalli F.; Bonifazi M.; Macri M.M.; Giosa L.; Collino F.; Heise D.; Golinski M.; Gattarello S.; Harnisch L.-O.; Brusatori S.; Maj R.; Zinnato C.; Meissner K.; Quintel M.; Morer O.; Marini J.J.; Sanderson B.; Camporota L.; Gattinoni L.	2022	American journal of respiratory and critical care medicine		(Lazzari, Busana) University of Goettingen, Department for Anesthesiology, Intensive Care and Emergency Medicine, Goettingen, Germany(Lazzari, Maj) IRCCS San Raffaele Scientific Institute, Milan, Italy(Romitti, Vassalli, Collino) University of Gottingen,		https://dx.doi.org/10.1164/rccm.202201-0135OC	Lazzari 2022	Excluded - irrelevant (title and abstract screening)
Improvements in Extracorporeal Membrane Oxygenation for Primary Graft Failure After Heart Transplant	Guo A.; Kotkar K.; Schilling J.; Jocher B.; Fischer I.; Masood M.F.; Itoh A.	2022	Annals of Thoracic Surgery		(Guo, Kotkar, Jocher, Fischer, Masood, Itoh) Division of Cardiothoracic Surgery, Department of Surgery, Washington University School of Medicine in St Louis, Missouri, St Louis(Schilling) Division of Cardiology, Department of Medicine, Washington Universi		https://dx.doi.org/10.1016/j.athoracsur.2022.03.065	Guo 2022	Excluded - irrelevant (title and abstract screening)
Delivery planning for congenital lung malformations: A CVR based perinatal care algorithm	Mehl S.C.; Short W.D.; Kinley A.; Lee T.C.; Sun R.C.; Belfort M.A.; Shamshirsaz A.A.; Espinoza J.; Donepudi R.; Sanz-Cortes M.; Nassr A.A.; Mehollin-Ray A.R.; Keswani S.G.; King A.	2022	Journal of Pediatric Surgery	57	5	833-839	https://dx.doi.org/10.1016/j.jpedsurg.2021.12.039	Mehl 2022	Excluded - irrelevant (title and abstract screening)
The role of extracorporeal membrane oxygenation in adult liver transplant patients: A single-center experience	Yoon Y.; Lee S.-G.	2022	International Journal of Surgery	100	Supplement	106476	https://dx.doi.org/10.1016/j.ijsu.2022.106476	Yoon 2022	Excluded - irrelevant (title and abstract screening)
Right Ventricular Dysfunction Is Associated With Increased Mortality In Patients Requiring Veno-venous Extracorporeal Membrane Oxygenation For The Management Of Severe Respiratory Failure In Covid-19 Infection	Maharaj V.; Agdamag A.C.; Nzemenoh B.N.; Charpentier V.R.; Kalra R.; Bartos J.; Yannopoulos D.; Brunsvold M.E.; Alexy T.	2022	Journal of Cardiac Failure	28	5 Supplement	S93	https://dx.doi.org/10.1016/j.cardfail.2022.03.235	Maharaj 2022	Excluded - irrelevant (title and abstract screening)
Safety of Percutaneous Dilatational Tracheostomy during Veno-Venous Extracorporeal Membrane Oxygenation Support in Adults with Severe Respiratory Failure	Dimopoulos S.; Joyce H.; Camporota L.; Glover G.; Ioannou N.; Langrish C.J.; Retter A.; Meadows C.I.S.; Barrett N.A.; Tricklebank S.	2019	Critical Care Medicine	47	2	E81-E88	https://dx.doi.org/10.1097/CCM.0000000000003515	Dimopoulos 2019	Excluded - irrelevant (title and abstract screening)
Cytological patterns of bronchoalveolar lavage fluid in mechanically ventilated COVID-19 patients on extracorporeal membrane oxygenation	Voicu S.; Malissin I.; Pepin-Lehaleur A.; Sutterlin L.; Naim G.; M'Rad A.; Guerin E.; Ekherian J.-M.; Deye N.; Adle-Biassette H.; Megarbane B.	2022	Clinical Respiratory Journal	16	4	329-334	https://dx.doi.org/10.1111/crj.13481	Voicu 2022	Excluded - irrelevant (title and abstract screening)
Measuring the Resting Energy Expenditure in Children on Extracorporeal Membrane Oxygenation: A Prospective Pilot Study	Ewing L.J.; Domico M.B.; Ramirez R.; Starr J.P.; Lam D.R.; Mink R.B.	2022	ASAIO journal (American Society for Artificial Internal Organs : 1992)		(Ewing, Mink) From the Department of Pediatric Critical Care, Harbor-UCLA Medical Center, Torrance, CA(Ewing, Domico, Ramirez, Starr, Lam) Department of Pediatric Critical Care, CHOC Children's, Orange, CA, United States		https://dx.doi.org/10.1097/MAT.0000000000001714	Ewing 2022	Excluded - irrelevant (title and abstract screening)
How to Turn It Down: The Evidence and Opinions behind Adult Venoarterial Extracorporeal Membrane Oxygenation Weaning	Trahanas J.M.; Li S.S.; Crowley J.C.; Ton V.-K.; Funamoto M.; Cudemus Deseda G.A.; Villavicencio M.A.; D'Alessandro D.A.	2021	ASAIO Journal	67	9	964-972	https://dx.doi.org/10.1097/MAT.0000000000001375	Trahanas 2021	Excluded - irrelevant (title and abstract screening)
Extracorporeal Membrane Oxygenation for Primary Graft Dysfunction after Lung Transplantation	Harano T.; Ryan J.P.; Morrell M.R.; Luketich J.D.; Sanchez P.G.	2021	ASAIO Journal	67	9	1071-1078	https://dx.doi.org/10.1097/MAT.0000000000001350	Harano 2021	Excluded - irrelevant (title and abstract screening)
Extracorporeal membrane oxygenation for severe COVID-19-associated acute respiratory distress syndrome in Poland: a multicenter cohort study	Trejnowska E.; Drobinski D.; Knapik P.; Wajda-Pokrontka M.; Szuldrzynski K.; Staromlynski J.; Nowak W.; Urlik M.; Ochman M.; Gozdzik W.; Serednicki W.; Smiechowicz J.; Braczkowski J.; Bakowski W.; Kwinta A.; Zembala M.O.; Suwalski P.	2022	Critical Care	26	1	97	https://dx.doi.org/10.1186/s13054-022-03959-5	Trejnowska 2022	Excluded - irrelevant (title and abstract screening)
ECMO Long Haulers: A Distinct Phenotype of COVID-19-Associated ARDS With Implications for Lung Transplant Candidacy	Mohanka M.R.; Joerns J.; Lawrence A.; Bollineni S.; Kaza V.; Cheruku S.; Leveno M.; Chen C.; Terada L.S.; Kershaw C.D.; Torres F.; Peltz M.; Wait M.A.; Hackmann A.E.; Banga A.	2022	Transplantation	106	4	E202-E211	https://dx.doi.org/10.1097/TP.0000000000004052	Mohanka 2022	Excluded - irrelevant (title and abstract screening)
Impact of levosimendan use on survival of patients on veno-arterial extracorporeal membrane oxygenation (VA-ECMO) support	Ng W.S.; Tang K.B.; Shum H.P.	2022	Critical Care	26	SUPPL 1		https://dx.doi.org/10.1186/s13054-022-03927-z	Ng 2022	Excluded - irrelevant (title and abstract screening)
Causes and predictors of 30-day readmissions in patients with cardiogenic shock requiring extracorporeal membrane oxygenation support	Tashtish N.; Al-Kindi S.G.; Karnib M.; Zanath E.; Mitchell S.; Di Felice C.; Zacharias M.; Oliveira G.H.; Medalion B.; Lytle F.; Elamm C.	2020	International Journal of Artificial Organs	43	4	258-267	https://dx.doi.org/10.1177/0391398819882025	Tashtish 2020	Excluded - irrelevant (title and abstract screening)
Bridging to lung transplantation with double-lumen venovenous extracorporeal membrane oxygenation	Yanagida R.; Seethamraju H.; Davenport D.L.; Tribble T.A.; Zwischenberger J.B.; Hoopes C.W.	2019	International Journal of Artificial Organs	42	11	621-627	https://dx.doi.org/10.1177/0391398819851516	Yanagida 2019	Excluded - irrelevant (title and abstract screening)
Salvage extracorporeal membrane oxygenation in induction-associated acute respiratory distress syndrome in acute leukemia patients: A case series	Huprikar N.A.; Peterson M.R.; DellaVolpe J.D.; Sams V.G.; Lantry J.H.; Walter R.J.; Osswald M.B.; Chung K.K.; Mason P.E.	2019	International Journal of Artificial Organs	42	1	49-54	https://dx.doi.org/10.1177/0391398818799160	Huprikar 2019	Excluded - irrelevant (title and abstract screening)
Effect of body mass index on the outcome of surgical patients receiving extracorporeal devices (VV ECMO, pECLA) for respiratory failure	Swol J.; Buchwald D.; Strauch J.T.; Schildhauer T.A.; Ull C.	2017	International Journal of Artificial Organs	40	3	102-108	https://dx.doi.org/10.5301/ijao.5000572	Swol 2017	Excluded - irrelevant (title and abstract screening)
Long-Term Weaning of Mechanical Ventilation After Lung Transplantation: Patient Characteristics and Impact on Survival	Hu L.; Ayyat K.S.; Weingarten N.; Okamoto T.; Lehr C.; Yun J.J.; Ahmad U.; McCurry K.R.; Elgharably H.	2022	Journal of Heart and Lung Transplantation	41	4 Supplement	S91	https://dx.doi.org/10.1016/j.healun.2022.01.210	Hu 2022	Excluded - irrelevant (title and abstract screening)
From 13% to 60%: A Rare Case of Multisystem Inflammatory Syndrome in Adults 4 Weeks Following COVID-19 Infection	Habib E.; Baqal O.; LeMond L.	2022	Journal of Heart and Lung Transplantation	41	4 Supplement	S284	https://dx.doi.org/10.1016/j.healun.2022.01.699	Habib 2022	Excluded - irrelevant (title and abstract screening)
Never Say Never: A 3D Anatomic Model Creates a Surgical Roadmap for Ultra-Complex Lung Transplant Recipient	Jacob J.; Buddhdev B.; Hashimi S.; Swanson K.L.; Oklu R.; Mayer J.L.; Smith M.A.; D'Cunha J.; Tokman S.; Schaheen L.W.	2022	Journal of Heart and Lung Transplantation	41	4 Supplement	S297-S298	https://dx.doi.org/10.1016/j.healun.2022.01.735	Jacob 2022	Excluded - irrelevant (title and abstract screening)
Novel Bridge to Recovery: Right Ventricular Assist Device for Primary Graft Dysfunction in Pediatric Lung Transplantation	Avdimiretz N.; Conway J.; Larson C.; Guerra G.G.; Jonker D.; Bates A.; Buccholz H.; Carroll A.	2022	Journal of Heart and Lung Transplantation	41	4 Supplement	S517	https://dx.doi.org/10.1016/j.healun.2022.01.1310	Avdimiretz 2022	Excluded - irrelevant (title and abstract screening)
Functional Outcomes of Pulmonary Endarterectomy for Chronic Thromboembolic Pulmonary Hypertension	Kim H.; Lee H.; Youn Y.	2022	Journal of Heart and Lung Transplantation	41	4 Supplement	S391-S392	https://dx.doi.org/10.1016/j.healun.2022.01.1545	Kim 2022	Excluded - irrelevant (title and abstract screening)
Extracorporeal Life Support in Accidental Hypothermia with Cardiac Arrest - A Narrative Review	Swol J.; Darocha T.; Paal P.; Brugger H.; Podsiadlo P.; Kosinski S.; Puslecki M.; Ligowski M.; Pasquier M.	2022	ASAIO Journal	68	2	153-162	https://dx.doi.org/10.1097/MAT.0000000000001518	Swol 2022	Excluded - irrelevant (title and abstract screening)
Short- and long-term mechanical cardiac assistance	Berdat P.A.; Gygax E.; Nydegger U.; Carrel T.	2001	International Journal of Artificial Organs	24	5	263-273	https://dx.doi.org/10.1177/039139880102400504	Berdat 2001	Excluded - irrelevant (title and abstract screening)
Clinical Outcomes, Predictors, and Surgical Management of Primary Pulmonary Vein Stenosis	Feng Z.; Mao F.; Ma K.; He F.; Yang Y.; Yuan J.; Zhang S.; Zhang B.; He Q.; Li S.	2022	Annals of Thoracic Surgery	113	4	1239-1247	https://dx.doi.org/10.1016/j.athoracsur.2021.03.015	Feng 2022	Excluded - irrelevant (title and abstract screening)
LEFT VENTRICULAR VENTING AFTER VENO-ARTERIAL EXTRACORPOREAL MEMBRANE OXYGENATION IN A NON-SURGICAL TERTIARY CENTER FOLLOWING PRIMARY PERCUTANEOUS INTERVENTION IN MYOCARDIAL INFARCTION	Gayed D.; Liang D.; O'Brien J.M.; Vetro J.; Dyett J.; Roodenburg O.; Chandrasekhar J.	2022	Journal of the American College of Cardiology	79	9 Supplement	2997	https://dx.doi.org/10.1016/S0735-1097%2822%2903988-2	Gayed 2022	Excluded - irrelevant (title and abstract screening)
CATHETER DIRECTED THROMBOLYSIS FOR MASSIVE PULMONARY EMBOLISM DURING EXTRACORPOREAL MEMBRANE OXYGENATION	Suheb M.Z.K.; Bhatheja R.; Naaz F.	2022	Journal of the American College of Cardiology	79	9 Supplement	3208	https://dx.doi.org/10.1016/S0735-1097%2822%2904199-7	Suheb 2022	Excluded - irrelevant (title and abstract screening)
FROM 13% TO 60%: A RARE CASE OF MULTISYSTEM INFLAMMATORY SYNDROME IN ADULTS 4 WEEKS FOLLOWING COVID-19 INFECTION	Habib E.; Baqal O.J.; Lemond L.M.	2022	Journal of the American College of Cardiology	79	9 Supplement	2366	https://dx.doi.org/10.1016/S0735-1097%2822%2903357-5	Habib 2022	Excluded - irrelevant (title and abstract screening)
Risk Factors for Perioperative Mortality in Postcardiotomy Patients with Extracorporeal Life Support	Radakovic D.; Penov K.; Madrahimov N.; Von Bosse F.; Keller D.; Hassan M.; Bening C.; Leyh R.; Aleksic I.	2022	Thoracic and Cardiovascular Surgeon	70	SUPPL 1		https://dx.doi.org/10.1055/s-0042-1742847	Radakovic 2022	Excluded - irrelevant (title and abstract screening)
CASE SERIES OF SEVERE ACCIDENTAL HYPOTHERMIC CARDIAC ARREST TREATED SUCCESSFULLY WITH CARDIOPULMONARY BYPASS IN A UNIVERSITY HOSPITAL IN UNITED KINGDOM	Karattuparambil J.; Ramachandran V.; Kler P.; Govindaswamy A.	2021	Journal of Cardiothoracic and Vascular Anesthesia	35	Supplement 1	S34	https://dx.doi.org/10.1053/j.jvca.2021.08.085	Karattuparambil 2021	Excluded - irrelevant (title and abstract screening)
CARDIOPULMONARY BYPASS RE-INSTITUTION AND INTRAOPERATIVE REVISIONS ARE ASSOCIATED WITH INCREASED PERIOPERATIVE RISK IN CONGENITAL CARDIAC SURGERY	Elbatarny M.; Petrushko D.; Rocha R.; Hussein N.; Mazine A.; Van Arsdell G.; Haller C.	2021	Canadian Journal of Cardiology	37	10 Supplement	S24-S25	https://dx.doi.org/10.1016/j.cjca.2021.07.060	Elbatarny 2021	Excluded - irrelevant (title and abstract screening)
Tracheostomy Decannulation and Disorders of Consciousness Evolution	Bellon P.A.; Bosso M.J.; Echegaray J.E.C.; Larocca F.; Gagliardi J.; Primosich W.A.; Pavon H.M.; Di Yorio R.; Cancino J.J.	2022	Respiratory Care	67	2	209-215	https://dx.doi.org/10.4187/respcare.08301	Bellon 2022	Excluded - irrelevant (title and abstract screening)
Feasibility of non-invasive neuro-monitoring during extracorporeal membrane oxygenation in children	McDevitt W.M.; Farley M.; Martin-Lamb D.; Jones T.J.; Morris K.P.; Seri S.; Scholefield B.R.	2022	Perfusion (United Kingdom)		(McDevitt, Martin-Lamb, Seri) Department of Neurophysiology, Birmingham Children's Hospital Birmingham, United Kingdom(Farley, Morris, Scholefield) Paediatric Intensive Care Unit, Birmingham Children's Hospital, Birmingham, United Kingdom(Jones) Departmen		https://dx.doi.org/10.1177/02676591211066804	McDevitt 2022	Excluded - irrelevant (title and abstract screening)
Acute Limb Ischemia in Patients on Veno-Arterial Extracorporeal Membrane Oxygenation (VA-ECMO) Support: A Ten-Year Single-Center Experience	Nejim B.; Snow R.; Chau M.; Castello-Ramirez M.; Flohr T.; Brehm C.; Aziz F.	2021	Journal of Vascular Surgery	74	3	e257	https://dx.doi.org/10.1016/j.jvs.2021.06.380	Nejim 2021	Excluded - irrelevant (title and abstract screening)
Acute Kidney Injury in Patients with Severe ARDS Requiring Extracorporeal Membrane Oxygenation: Incidence, Prognostic Impact and Risk Factors	Pilarczyk K.; Huenges K.; Bewig B.; Balke L.; Cremer J.; Haneya A.; Panholzer B.	2022	Journal of Clinical Medicine	11	4	1079	https://dx.doi.org/10.3390/jcm11041079	Pilarczyk 2022	Excluded - irrelevant (title and abstract screening)
Development of a Model for the Pediatric Survival After Veno-Arterial Extracorporeal Membrane Oxygenation Score: The Pedi-SAVE Score	Geisser D.L.; Thiagarajan R.R.; Scholtens D.; Kuang A.; Petito L.C.; Costello J.M.; Monge M.C.; Di Nardo M.; Marino B.S.	2022	ASAIO journal (American Society for Artificial Internal Organs : 1992)		(Geisser) From the Division of Cardiology Department of Cardiology, Boston Children's Hospital Department of Pediatrics, Harvard Medical School, Boston, Massachusetts Department of Preventive Medicine, Northwestern University Feinberg School of Medicine,		https://dx.doi.org/10.1097/MAT.0000000000001678	Geisser 2022	Excluded - irrelevant (title and abstract screening)
In-vitro and in-vivo comparisons of high versus low concentrations of inhaled epoprostenol to adult intubated patients	Li J.; Augustynovich A.E.; Gurnani P.K.; Fink J.B.	2021	Respiratory Research	22	1	231	https://dx.doi.org/10.1186/s12931-021-01827-4	Li 2021	Excluded - irrelevant (title and abstract screening)
Putting time in perspective: Extracorporeal membrane oxygenation for complex thoracic resection	Ashraf O.; Elapavaluru S.; Disilvio B.	2022	Critical Care Medicine	50	1 SUPPL	270	https://dx.doi.org/10.1097/01.ccm.0000808556.56281.11	Ashraf 2022	Excluded - irrelevant (title and abstract screening)
Paenibacillus infection in a pediatric patient on ECMO	Wetstein P.; Holloway A.; Garber N.; Patel R.	2022	Critical Care Medicine	50	1 SUPPL	352	https://dx.doi.org/10.1097/01.ccm.0000809188.57991.08	Wetstein 2022	Excluded - irrelevant (title and abstract screening)
Brain death mimicry and the use of VA ECMO following polysubstance overdose: A case report	Coriasso C.; Alsaei A.; Miller M.; Plisco M.	2022	Critical Care Medicine	50	1 SUPPL	374	https://dx.doi.org/10.1097/01.ccm.0000809368.89232.09	Coriasso 2022	Excluded - irrelevant (title and abstract screening)
Pediatric cardiac arrest: A story of hypothermia, transport, and 300 minutes of cpr	Brigham E.; Grindy A.; Levin A.; Stockwell D.; Noje C.	2022	Critical Care Medicine	50	1 SUPPL	698	https://dx.doi.org/10.1097/01.ccm.0000811896.56794.19	Brigham 2022	Excluded - irrelevant (title and abstract screening)
Successful use of va ecmo in a child with refractory cytokine release syndrome after car-t therapy	Whalen A.; Zivick E.; Cardona M.; Lesher A.; Hudspeth M.	2022	Critical Care Medicine	50	1 SUPPL	750	https://dx.doi.org/10.1097/01.ccm.0000812296.98138.c6	Whalen 2022	Excluded - irrelevant (title and abstract screening)
Ecmo survivors clinic: Assessment of psychologic and pulmonary function in VV ECMO survivors	Latifi M.; Chen L.; Hua V.; Lane C.; Mireles-Cabodevila E.; Tolle L.; Duggal A.; Krishnan S.	2022	Critical Care Medicine	50	1 SUPPL	226	https://dx.doi.org/10.1097/01.ccm.0000808212.00254.8d	Latifi 2022	Excluded - irrelevant (title and abstract screening)
Case Report: Extracorporeal Membrane Oxgenation for Rapidly Progressive Interstitial Lung Disease Associated With Clinically Amyopathic Dermatomyositis in a Post-partum Woman	Gu Q.; Diao M.; Hu W.; Huang M.; Zhu Y.	2021	Frontiers in Medicine	8	(Gu, Diao, Hu, Zhu) Department of Critical Care Medicine, Affiliated Hangzhou First People's Hospital, Zhejiang University School of Medicine, Hangzhou, China(Huang) Department of General Intensive Care Unit, Second Affiliated Hospital, Zhejiang Universit	742823	https://dx.doi.org/10.3389/fmed.2021.742823	Gu 2021	Excluded - irrelevant (title and abstract screening)
Extracorporeal cardiopulmonary resuscitation for refractory in-hospital cardiac arrest: A retrospective cohort study	Bourcier S.; Desnos C.; Clement M.; Hekimian G.; Brechot N.; Taccone F.S.; Belliato M.; Pappalardo F.; Broman L.M.; Malfertheiner M.V.; Lunz D.; Schmidt M.; Leprince P.; Combes A.; Lebreton G.; Luyt C.-E.	2022	International Journal of Cardiology	350	(Bourcier, Desnos, Hekimian, Brechot, Schmidt, Combes, Luyt) Assistance Publique-Hopitaux de Paris, Pitie-Salpetriere Hospital, Medecine Intensive Reanimation, Paris, France(Clement, Leprince, Lebreton) Assistance Publique-Hopitaux de Paris, Pitie-Salpetr	48-54	https://dx.doi.org/10.1016/j.ijcard.2021.12.053	Bourcier 2022	Excluded - irrelevant (title and abstract screening)
Severe ARDS Secondary to Legionella Pneumonia Requiring VV ECMO in the Setting of Newly Diagnosed Hairy Cell Leukemia	Gorman D.; Green A.; Puri N.; Dellinger P.	2022	Journal of Investigative Medicine High Impact Case Reports	10	(Gorman, Green, Puri, Dellinger) Cooper University Health Care, Camden, NJ, United States		https://dx.doi.org/10.1177/23247096211065618	Gorman 2022	Excluded - irrelevant (title and abstract screening)
Use of the Change in Weaning Parameters as a Predictor of Successful Re-Extubation	Trivedi S.; Davis R.; Engoren M.C.; Lorenzo J.; Mentz G.; Jewell E.S.; Maile M.D.	2022	Journal of Intensive Care Medicine	37	3	337-341	https://dx.doi.org/10.1177/0885066620988675	Trivedi 2022	Excluded - irrelevant (title and abstract screening)
Duration of invasive mechanical ventilation prior to extracorporeal membrane oxygenation is not associated with survival in acute respiratory distress syndrome caused by coronavirus disease 2019	Hermann M.; Laxar D.; Krall C.; Hafner C.; Herzog O.; Kimberger O.; Koenig S.; Kraft F.; Maleczek M.; Markstaller K.; Robak O.; Rossler B.; Schaden E.; Schellongowski P.; Schneeweiss-Gleixner M.; Staudinger T.; Ullrich R.; Wiegele M.; Willschke H.; Zauner C.; Hermann A.	2022	Annals of Intensive Care	12	1	6	https://dx.doi.org/10.1186/s13613-022-00980-3	Hermann 2022	Excluded - irrelevant (title and abstract screening)
COVID-19 Complicating Perioperative Management of Left Ventricular Assist Device Implantation	Belfort D.S.; Biselli B.; Brandao S.M.; Gomes B.R.; Lira M.S.; Dantas R.C.; Aragao C.A.; Galas F.R.; Gaiotto F.A.; Jatene F.B.; Bocchi E.A.; Ferreira S.M.	2021	Journal of Heart and Lung Transplantation	40	4 Supplement	S526	https://dx.doi.org/10.1016/j.healun.2021.01.2106	Belfort 2021	Excluded - irrelevant (title and abstract screening)
Reactivity of myocardial contractility to afterload effects during peripheral veno-arterial extracorporeal membrane oxygenation	Ng P.Y.; Ma S.K.T.; Ip A.; Fang S.; Wong A.S.K.; Ngai C.W.; Chan W.M.; Sin W.C.	2021	Circulation	144	SUPPL 1		https://dx.doi.org/10.1161/circ.144.suppl-1.10117	Ng 2021	Excluded - irrelevant (title and abstract screening)
Successful treatment of severe electrolyte imbalance-induced cardiac arrest caused by adrenal tuberculosis with ECMO in the ED	Yang N.; Zhou L.; Mo X.; Huang G.; Wu P.	2021	International Journal of Emergency Medicine	14	1	55	https://dx.doi.org/10.1186/s12245-021-00382-5	Yang 2021	Excluded - irrelevant (title and abstract screening)
Outcomes of Multiple Runs of Extracorporeal Membrane Oxygenation: An analysis of the Extracorporeal Life Support Registry	Cooper D.S.; Thiagarajan R.; Henry B.M.; Byrnes J.W.; Misfeldt A.; Frischer J.; King E.; Gao Z.; Rycus P.; Marino B.S.	2022	Journal of Intensive Care Medicine	37	2	195-201	https://dx.doi.org/10.1177/0885066620981903	Cooper 2022	Excluded - irrelevant (title and abstract screening)
Effect of arterial oxygen partial pressure inflection point on Venoarterial extracorporeal membrane oxygenation for emergency cardiac support	Zhou H.; Zhu Y.; Zhang Z.; Lv J.; Li W.; Hu D.; Chen X.; Mei Y.	2021	Scandinavian journal of trauma, resuscitation and emergency medicine	29	1	90	https://dx.doi.org/10.1186/s13049-021-00902-5	Zhou 2021	Excluded - irrelevant (title and abstract screening)
Extracorporeal Membrane Oxygenation Therapy for Critically Ill Coronavirus Disease 2019 Patients in Wuhan, China: A Retrospective Multicenter Cohort Study	Fang J.; Li R.; Chen Y.; Qin J.-J.; Hu M.; Huang C.-L.; Cheng L.; He Y.; Li Y.; Zhou Q.; Zhou D.-X.; Huang F.; Lei F.; Yang B.; Chen J.; Deng H.-P.; Yuan Y.-F.; Xia J.-H.; Wan S.; Li H.-L.; Wei X.	2021	Current medical science	41	1	2013-01-01	https://dx.doi.org/10.1007/s11596-021-2311-8	Fang 2021	Excluded - irrelevant (title and abstract screening)
Influence of immunosuppression in patients with severe acute respiratory distress syndrome on veno-venous extracorporeal membrane oxygenation therapy	Rilinger J.; Zotzmann V.; Bemtgen X.; Rieg S.; Biever P.M.; Duerschmied D.; Pottgiesser T.; Kaier K.; Bode C.; Staudacher D.L.; Wengenmayer T.	2021	Artificial Organs	45	9	1050-1060	https://dx.doi.org/10.1111/aor.13954	Rilinger 2021	Excluded - irrelevant (title and abstract screening)
Outcomes and factors associated with early mortality in pediatric postcardiotomy veno-arterial extracorporeal membrane oxygenation	Jin Y.; Feng Z.; Zhao J.; Hu J.; Tong Y.; Guo S.; Zhang P.; Bai L.; Li Y.; Liu J.	2021	Artificial Organs	45	1	2014-06-01	https://dx.doi.org/10.1111/aor.13773	Jin 2021	Excluded - irrelevant (title and abstract screening)
Role of extracorporeal membrane oxygenation in critically Ill COVID-19 patients and predictors of mortality	Zayat R.; Kalverkamp S.; Grottke O.; Durak K.; Dreher M.; Autschbach R.; Marx G.; Marx N.; Spillner J.; Kersten A.	2021	Artificial Organs	45	6	E158-E170	https://dx.doi.org/10.1111/aor.13873	Zayat 2021	Excluded - irrelevant (title and abstract screening)
Highlights from the 34th Annual Meeting of the European Association for Cardio-Thoracic Surgery	Luc J.G.Y.; Farber G.; Myers P.O.	2021	Artificial Organs	45	3	E26-E37	https://dx.doi.org/10.1111/aor.13908	Luc 2021	Excluded - irrelevant (title and abstract screening)
Efficacy of extracorporeal membrane oxygenation in patients with complex high risk coronary artery disease undergoing percutaneous coronary intervention	Zhao L.; Zhang C.; Wang H.; Li Z.; Liu B.	2021	Chinese Journal of Cardiology	49	8	757-763	https://dx.doi.org/10.3760/cma.j.cn112148-20210324-00270	Zhao 2021	Excluded - irrelevant (title and abstract screening)
Extracorporeal cardiopulmonary resuscitation (ECPR) survival: A quaternary center analysis	Marinacci L.X.; Mihatov N.; D'Alessandro D.A.; Villavicencio M.A.; Roy N.; Raz Y.; Thomas S.S.	2021	Journal of Cardiac Surgery	36	7	2300-2307	https://dx.doi.org/10.1111/jocs.15550	Marinacci 2021	Excluded - irrelevant (title and abstract screening)
Rescue Venoarterial Extracorporeal Membrane Oxygenation After Cardiac Arrest in COVID-19 Myopericarditis: A Case Report	Sampaio P.P.N.; Ferreira R.M.; de Albuquerque F.N.; Colafranceschi A.S.; Almeida A.C.P.; Nunes M.A.V.; Mansur Filho J.; Lima R.A.C.	2021	Cardiovascular Revascularization Medicine	28	Supplement	57-60	https://dx.doi.org/10.1016/j.carrev.2020.09.038	Sampaio 2021	Excluded - irrelevant (title and abstract screening)
Mortality Risk Assessment in COVID-19 Venovenous Extracorporeal Membrane Oxygenation	Tabatabai A.; Ghneim M.H.; Kaczorowski D.J.; Shah A.; Dave S.; Haase D.J.; Vesselinov R.; Deatrick K.B.; Rabin J.; Rabinowitz R.P.; Galvagno S.; O'Connor J.V.; Menaker J.; Herr D.L.; Gammie J.S.; Scalea T.M.; Madathil R.J.	2021	Annals of Thoracic Surgery	112	6	1983-1989	https://dx.doi.org/10.1016/j.athoracsur.2020.12.050	Tabatabai 2021	Excluded - irrelevant (title and abstract screening)
Impact of obesity on survival in COVID-19 ARDS patients receiving ECMO: results from an ambispective observational cohort	Daviet F.; Guilloux P.; Hraiech S.; Tonon D.; Velly L.; Bourenne J.; Porto A.; Gragueb-Chatti I.; Bobot M.; Baumstarck K.; Papazian L.; Collart F.; Forel J.-M.; Guervilly C.	2021	Annals of Intensive Care	11	1	157	https://dx.doi.org/10.1186/s13613-021-00943-0	Daviet 2021	Excluded - irrelevant (title and abstract screening)
Awake venoarterial extracorporeal membrane oxygenation for refractory cardiogenic shock	Montero S.; Huang F.; Rivas-Lasarte M.; Chommeloux J.; Demondion P.; Brechot N.; Hekimian G.; Franchineau G.; Persichini R.; Luyt C.-E.; Garcia-Garcia C.; Bayes-Genis A.; Lebreton G.; Cinca J.; Leprince P.; Combes A.; Alvarez-Garcia J.; Schmidt M.	2021	European Heart Journal: Acute Cardiovascular Care	10	6	585-594	https://dx.doi.org/10.1093/ehjacc/zuab018	Montero 2021	Excluded - irrelevant (title and abstract screening)
Tracheotomies in COVID-19 Patients: Protocols and Outcomes	Carlson E.R.; Heidel R.E.; Houston K.; Vahdani S.; Winstead M.	2021	Journal of Oral and Maxillofacial Surgery	79	8	1629-1642	https://dx.doi.org/10.1016/j.joms.2021.03.004	Carlson 2021	Excluded - irrelevant (title and abstract screening)
Application of neurally adjusted ventilatory assist in ventilator weaning of infants ventilator weaning	Xiao S.; Huang C.; Cheng Y.; Xia Z.; Li Y.; Tang W.; Shi B.; Wang L.; Shu X.; Jiang Y.; Qin C.; Xu H.	2021	Brain and Behavior	11	10	e2350	https://dx.doi.org/10.1002/brb3.2350	Xiao 2021	Excluded - irrelevant (title and abstract screening)
Challenges in the diagnosis of peripartum cardiomyopathy: a case series	Chirillo F.; Baritussio A.; Cucchini U.; Toniolli E.; Polo A.; Iavernaro A.	2021	European Heart Journal - Case Reports	5	2		https://dx.doi.org/10.1093/ehjcr/ytab001	Chirillo 2021	Excluded - irrelevant (title and abstract screening)
Extracorporeal membrane oxygenation combined with sequential blood purification in the treatment of myocardial damage and cardiac arrest caused by mushroom poisoning	Li Y.; Qiu Z.; Huang L.; Cao C.	2021	Toxicon	197	(Li, Qiu, Huang, Cao) Department of Emergency Medicine, The First Affiliated Hospital of Nanchang University, No. 17 Yongwaizheng Street, Donghu District, Nanchang, Jiangxi Province 330006, China	65-69	https://dx.doi.org/10.1016/j.toxicon.2021.04.011	Li 2021	Excluded - irrelevant (title and abstract screening)
Utilization and outcomes of postcardiotomy mechanical circulatory support	Hess N.R.; Wang Y.; Kilic A.	2021	Journal of Cardiac Surgery	36	11	4030-4037	https://dx.doi.org/10.1111/jocs.15908	Hess 2021	Excluded - irrelevant (title and abstract screening)
Surgical repair of post infarction ventricular septal rupture: An 18-years retrospective multicenter study where there was no ecmo	Mohammadi Z.; Beheshti M.; Rostambeigi S.; Sadeghipour P.; Tavousi A.; Foroughi M.	2021	International Cardiovascular Research Journal	15	2	49-54		Mohammadi 2021	Excluded - irrelevant (title and abstract screening)
Early Detection of Legionella pneumophila and Aspergillus by mNGS in a Critically Ill Patient With Legionella Pneumonia After Extracorporeal Membrane Oxygenation Treatment: Case Report and Literature Review	Yue R.; Wu X.; Li T.; Chang L.; Huang X.; Pan L.	2021	Frontiers in Medicine	8	(Yue, Wu, Li, Chang, Huang, Pan) Department of Critical Care Medicine, Sichuan Provincial People's Hospital, University of Electronic Science and Technology of China, Chengdu, China(Yue, Wu, Li, Chang, Huang, Pan) Chinese Academy of Sciences Sichuan Trans	686512	https://dx.doi.org/10.3389/fmed.2021.686512	Yue 2021	Excluded - irrelevant (title and abstract screening)
Venovenous ECMO application as bridge to recovery or lung transplantation; ongoing challenge as we look at a pre- and post-COVID-19 era	Ghodsizad A.; Gant A.; Koerner M.M.; Loebe M.	2021	Journal of Cardiac Surgery	36	10	3747-3748	https://dx.doi.org/10.1111/jocs.15892	Ghodsizad 2021	Excluded - irrelevant (title and abstract screening)
Simple equations to predict the effects of veno-venous ECMO in decompensated Eisenmenger syndrome	Bonnemain J.; Auberson D.; Rutz T.; Yerly P.; Aubert J.-D.; Roumy A.; Pantet O.; Rusca M.; Liaudet L.; Piquilloud L.	2021	ESC Heart Failure	8	2	1637-1642	https://dx.doi.org/10.1002/ehf2.13253	Bonnemain 2021	Excluded - irrelevant (title and abstract screening)
Comparison of extracorporeal membrane oxygenation applicated in critical patients with COVID-19 and novel influenza A (H1N1) virus pneumonia	Tang X.; Pu L.; Zhang J.; Chao L.; Wang R.; Guo D.; Qi H.; Wang W.; Yin F.; Li X.; Li Y.; Yuan X.; Du Z.; Xu B.; Liu J.; Yan X.; Sun B.	2021	National Medical Journal of China	101	8	579-585		Tang 2021	Excluded - irrelevant (title and abstract screening)
External validation and calibration of the decapret prediction model for decannulation in patients with acquired brain injury	Leto E.; Lofaro D.; Lucca L.F.; Ursino M.; Rogano S.; Scola P.; Tonin P.; Conforti D.; Cerasa A.	2021	Brain Sciences	11	6	799	https://dx.doi.org/10.3390/brainsci11060799	Leto 2021	Excluded - irrelevant (title and abstract screening)
Predictors of clinical outcome after early veno-arterial extracorporeal membrane oxygenation in cardiogenic shock complicating ST-elevation myocardial infarction	Szczanowicz L.; Majunke N.; de Waha-Thiele S.; Tietz F.; Schurer S.; Kirsch K.; Desch S.; Thiele H.; Sandri M.	2021	Journal of Invasive Cardiology	33	5	E329-E335		Szczanowicz 2021	Excluded - irrelevant (title and abstract screening)
Extracorporeal membrane oxygenation for COVID-19 induced hypoxia: Single-center study	Alnababteh M.; Hashmi M.D.; Vedantam K.; Chopra R.; Kohli A.; Hayat F.; Kriner E.; Molina E.; Pratt A.; Oweis E.; Zaaqoq A.M.	2021	Perfusion (United Kingdom)	36	6	564-572	https://dx.doi.org/10.1177/0267659120963885	Alnababteh 2021	Excluded - irrelevant (title and abstract screening)
Association Between Timing of Extracorporeal Membrane Oxygenation and Clinical Outcomes in Refractory Cardiogenic Shock	Lee H.-H.; Kim H.C.; Ahn C.-M.; Lee S.-J.; Hong S.-J.; Yang J.H.; Kim J.-S.; Kim B.-K.; Ko Y.-G.; Choi D.; Gwon H.-C.; Hong M.-K.; Jang Y.	2021	JACC: Cardiovascular Interventions	14	10	1109-1119	https://dx.doi.org/10.1016/j.jcin.2021.03.048	Lee 2021	Excluded - irrelevant (title and abstract screening)
Tracheal Agenesis: Vertical Division of the Native Esophagus - A Novel Surgical Approach and Review of the Literature	Straughan A.J.; Mulcahy C.F.; Sandler A.D.; Bauman N.M.; Steinhorn D.; Gitman L.	2021	Annals of Otology, Rhinology and Laryngology	130	6	547-562	https://dx.doi.org/10.1177/0003489420962124	Straughan 2021	Excluded - irrelevant (title and abstract screening)
Low vs standardized dose anticoagulation regimens for extracorporeal membrane oxygenation: A meta-analysis	Lv X.; Deng M.; Wang L.; Dong Y.; Chen L.; Dai X.	2021	PLoS ONE	16	2024-04-04	e0249854	https://dx.doi.org/10.1371/journal.pone.0249854	Lv 2021	Excluded - irrelevant (title and abstract screening)
Case Report: Refusal of an Veno-Arterial Extracorporeal Membrane Oxygenation Due to Malignant Disease? - An Extremely Rare Form of Cardiac Involvement in Acute Myeloid Leukemia	Zotzmann V.; Wengenmayer T.; Lang C.N.; Staudacher D.L.; Mueller-Peltzer K.; Bamberg F.; Marks R.; Bode C.; Wasch R.	2021	Frontiers in Medicine	8	(Zotzmann, Wengenmayer, Lang, Staudacher, Bode) Department of Medicine III (Interdisciplinary Medical Intensive Care), Medical Center, Faculty of Medicine, University of Freiburg, Freiburg im Breisgau, Germany(Zotzmann, Wengenmayer, Lang, Staudacher, Bode	584507	https://dx.doi.org/10.3389/fmed.2021.584507	Zotzmann 2021	Excluded - irrelevant (title and abstract screening)
2020 EACTS/ELSO/STS/AATS expert consensus on post-cardiotomy extracorporeal life support in adult patients	Lorusso R.; Whitman G.; Milojevic M.; Raffa G.; McMullan D.M.; Boeken U.; Haft J.; Bermudez C.; Shah A.; D'Alessandro D.A.	2021	Journal of Thoracic and Cardiovascular Surgery	161	4	1287-1331	https://dx.doi.org/10.1016/j.jtcvs.2020.09.045	Lorusso 2021	Excluded - irrelevant (title and abstract screening)
Emergency department extracorporeal membrane oxygenation may also include noncardiac arrest patients	Ozluer Y.E.; Avcil M.; Ege D.; Seker Yasar K.	2021	Turkish Journal of Medical Sciences	51	2	555-561	https://dx.doi.org/10.3906/sag-2004-308	Ozluer 2021	Excluded - irrelevant (title and abstract screening)
Early rehabilitation after lung transplantation with extracorporeal membrane oxygenation (ECMO) of COVID-19 patient: A case report	Mao L.; Luo L.; Wang D.; Yu Y.; Dong S.; Zhang P.; Sun Y.; Chen Z.	2021	Annals of Translational Medicine	9	6	512	https://dx.doi.org/10.21037/atm-21-456	Mao 2021	Excluded - irrelevant (title and abstract screening)
Extracorporeal membrane oxygenation (ECMO) in patients with severe COVID-19 adult respiratory distress syndrome: a systematic review and meta-analysis	Elsayed H.H.; Hassaballa A.S.; Ahmed T.A.; Gumaa M.; Sharkawy H.Y.	2021	Cardiothoracic Surgeon	29	1	9	https://dx.doi.org/10.1186/s43057-021-00046-3	Elsayed 2021	Excluded - irrelevant (title and abstract screening)
Patients treated with venoarterial extracorporeal membrane oxygenation have different baseline risk and outcomes dependent on indication and route of cannulation	Kosmopoulos M.; Bartos J.A.; Kalra R.; Goslar T.; Carlson C.; Shaffer A.; John R.; Kelly R.; Raveendran G.; Brunsvold M.; Chipman J.; Beilman G.; Yannopoulos D.	2021	Hellenic Journal of Cardiology	62	1	38-45	https://dx.doi.org/10.1016/j.hjc.2020.04.013	Kosmopoulos 2021	Excluded - irrelevant (title and abstract screening)
Outcomes of severe systemic rheumatic disease patients requiring extracorporeal membrane oxygenation	Bay P.; Lebreton G.; Mathian A.; Demondion P.; Desnos C.; Chommeloux J.; Hekimian G.; Brechot N.; Nieszkowska A.; Schmidt M.; Cohen-Aubart F.; Leprince P.; Luyt C.-E.; Amoura Z.; Combes A.; Pineton de Chambrun M.	2021	Annals of Intensive Care	11	1	29	https://dx.doi.org/10.1186/s13613-021-00819-3	Bay 2021	Excluded - irrelevant (title and abstract screening)
Lessons Learned from Caring for Patients with COVID-19 at the End of Life	Rao A.; Kelemen A.	2021	Journal of Palliative Medicine	24	3	468-471	https://dx.doi.org/10.1089/jpm.2020.0251	Rao 2021	Excluded - irrelevant (title and abstract screening)
Anomalous left coronary artery from the pulmonary artery repair outcomes: Preoperative mitral regurgitation persists in the follow-up	Bicer M.; Korun O.; Yurdakok O.; Cicek M.; Dedemoglu M.; Ozdemir F.; Kilic Y.; Altin H.F.; Sasmazel A.; Aydemir N.A.	2021	Journal of Cardiac Surgery	36	2	530-535	https://dx.doi.org/10.1111/jocs.15247	Bicer 2021	Excluded - irrelevant (title and abstract screening)
Mechanically Supported Early Graft Failure After Heart Transplantation	Loforte A.; Fiorentino M.; Murana G.; Gliozzi G.; Cavalli G.G.; Mariani C.; Martin Suarez S.; Pacini D.	2021	Transplantation Proceedings	53	1	311-317	https://dx.doi.org/10.1016/j.transproceed.2020.07.005	Loforte 2021	Excluded - irrelevant (title and abstract screening)
The importance of perioperative and complication management in the treatment of pheochromocytoma crisis with venoarterial extracorporeal membrane oxygenation (V-A ECMO): a case report and review of the literature	Chen J.; Jin G.; Zhu Y.; Hu W.; He H.; Wang C.; Cai X.	2021	Perfusion (United Kingdom)		(Chen, Jin) Hangzhou Geriatric Hospital, Hangzhou First People's Hospital Group, Hangzhou, China(Chen, Jin, Zhu, Hu, He, Wang, Cai) Affiliated Hangzhou First People's Hospital, Zhejiang University School of Medicine, Hangzhou, China		https://dx.doi.org/10.1177/02676591211049314	Chen 2021	Excluded - irrelevant (title and abstract screening)
A descriptive evaluation of causes of death in venovenous extracorporeal membrane oxygenation	Dave S.B.; Deatrick K.B.; Galvagno S.M.; Mazzeffi M.A.; Kaczorowski D.J.; Madathil R.J.; Rector R.; Tabatabai A.; Haase D.J.; Herr D.; Scalea T.M.; Menaker J.	2021	Perfusion (United Kingdom)		(Dave, Scalea) Department of Surgery, R Adams Cowley Shock Trauma Center, University of Maryland School of Medicine, Baltimore, MD, United States(Deatrick, Madathil) Division of Cardiac Surgery, Department of Surgery, University of Maryland School of Medi		https://dx.doi.org/10.1177/02676591211035938	Dave 2021	Excluded - irrelevant (title and abstract screening)
Venoarterial extracorporeal membrane oxygenation for cardiogenic shock after coronary endarterectomy	Li B.; Wang L.; Gu C.	2021	Perfusion (United Kingdom)		(Li, Gu) Department of Cardiac Surgery, Beijing Anzhen Hospital, Capital Medical University, Beijing, China(Wang) Center for Cardiac Intensive Care, Beijing Anzhen Hospital, Capital Medical University, Beijing, China		https://dx.doi.org/10.1177/02676591211020468	Li 2021	Excluded - irrelevant (title and abstract screening)
2020 EACTS/ELSO/STS/AATS Expert Consensus on Post-Cardiotomy Extracorporeal Life Support in Adult Patients	Lorusso R.; Whitman G.; Milojevic M.; Raffa G.; McMullan D.M.; Boeken U.; Haft J.; Bermudez C.A.; Shah A.S.; D'Alessandro D.A.	2021	Annals of Thoracic Surgery	111	1	327-369	https://dx.doi.org/10.1016/j.athoracsur.2020.07.009	Lorusso 2021	Excluded - irrelevant (title and abstract screening)
Survival benefits of strict protocols in the management of patients with myocarditis requiring pVAECMO	Hoy M.; Palomo-Lopez N.; Fernandez Garda R.; Lees N.; Hurtado-Doce A.	2021	Intensive Care Medicine Experimental	9	SUPPL 1		https://dx.doi.org/10.1186/s40635-021-00413-8	Hoy 2021	Excluded - irrelevant (title and abstract screening)
Management of severe ARDS due to SARS-Cov2 pneumonia using low-flow extracorporeal CO2 extraction and changes in ventilatory support	Molina R.; Lobo-Valbuena B.; Abella A.; Lopez De La Oliva Calvo L.; Mohamed M.M.; Gordo F.	2021	Intensive Care Medicine Experimental	9	SUPPL 1		https://dx.doi.org/10.1186/s40635-021-00413-8	Molina 2021	Excluded - irrelevant (title and abstract screening)
Long-term health-related quality of life in patients undergoing ECMO for Acute Respiratory Distress Syndrome	Mostafa A.M.H.A.M.; Tuttle C.J.; McKie M.A.; Fowles J.A.; Vuylsteke A.	2021	Intensive Care Medicine Experimental	9	SUPPL 1		https://dx.doi.org/10.1186/s40635-021-00413-8	Mostafa 2021	Excluded - irrelevant (title and abstract screening)
Large single center experience in pediatric oncology and bone marrow transplant patients on ecmo: A reflection on candidacy	Marquess J.; Miller J.; Lyons B.; Newton D.; Davidson K.; Miller M.; Wagner A.F.	2021	ASAIO Journal	67	SUPPL 3	35		Marquess 2021	Excluded - irrelevant (title and abstract screening)
Use of continuous EEG with off-sedation protocol for neurological prognostication in patients on ECMO support	Hwang J.; Bronder J.; Martinez N.C.; Geocadin R.; Kim B.S.; Bush E.; Whitman G.; Choi C.W.; Ritzl E.K.; Cho S.-M.	2021	Annals of Neurology	90	SUPPL 27	S188-S189	https://dx.doi.org/10.1002/ana.26180	Hwang 2021	Excluded - irrelevant (title and abstract screening)
STRESS AND SHOCK: CASE OF MECHANICAL CIRCULATORY SUPPORT IN TOXIC SHOCK	Das D.; Go A.; Valentini D.	2021	Chest	160	4 Supplement	A932	https://dx.doi.org/10.1016/j.chest.2021.07.868	Das 2021	Excluded - irrelevant (title and abstract screening)
PRIMARY MUCOEPIDERMOID BRONCHIAL TUMOR WITH NEAR TOTAL OBSTRUCTION TREATED WITH BRONCHOSCOPIC DEBULKING AND SUBSEQUENT SLEEVE RESECTION	Holman P.; Eng K.; Betancourt J.; Ronaghi R.; Lee J.; Benharash P.; Lau R.; Oberg C.; Oh S.	2021	Chest	160	4 Supplement	A2059-A2060	https://dx.doi.org/10.1016/j.chest.2021.07.2182	Holman 2021	Excluded - irrelevant (title and abstract screening)
A CASE OF RIGHT LOWER LOBECTOMY DUE TO A SPONTANEOUS HEMOPNEUMOTHORAX WHILE ON ECMO IN A PATIENT WITH COVID-19	Wong F.; Bhagat M.; Bevill B.; Peralta Valerio I.	2021	Chest	160	4 Supplement	A1671	https://dx.doi.org/10.1016/j.chest.2021.07.1520	Wong 2021	Excluded - irrelevant (title and abstract screening)
PULMONARY EMBOLISM - BLOOD VS OTHER?	Upadhyay R.; Mahajan P.; SHODUNKE T.; Siddiqui A.	2021	Chest	160	4 Supplement	A778	https://dx.doi.org/10.1016/j.chest.2021.07.734	Upadhyay 2021	Excluded - irrelevant (title and abstract screening)
BE SCARED IF YOU SEE SCAD: AN INTERESTING CASE OF SPONTANEOUS CORONARY ARTERY DISSECTION	Patel N.; Carnes H.; Lavani M.; Patel V.; Chirculescu C.; Gasso J.	2021	Chest	160	4 Supplement	A125-A126	https://dx.doi.org/10.1016/j.chest.2021.07.150	Patel 2021	Excluded - irrelevant (title and abstract screening)
Veno-venous extracorporeal membrane oxygenation (V-V ECMO) for Coronavirus Disease 2019 (COVID-19) related refractory respiratory failure in liver transplantation (LT) recipients: A single centre experience	Pirani T.; Patel S.; Loveridge R.; Willars C.; Fisher R.; Angelova-Chee M.; Auzinger G.	2021	Transplantation	105	8 SUPPL 1	171-172	https://dx.doi.org/10.1097/01.tp.0000789500.50801.c7	Pirani 2021	Excluded - irrelevant (title and abstract screening)
Perioperative ECMO support - The King's College experience: ECMO as a bridge to emergency liver transplantation, for intra-op salvage, and post liver transplantation	Patel S.; Loveridge R.; Willars C.; Pirani T.; Vercueil A.; Angelova-Chee M.; Hurst T.; Park C.; Heneghan M.; Vilca-Melendez H.; Menon K.; Heaton N.; Best T.; Auzinger G.	2021	Transplantation	105	8 SUPPL 1	115	https://dx.doi.org/10.1097/01.tp.0000789500.50801.c7	Patel 2021	Excluded - irrelevant (title and abstract screening)
Impact of early pt interventions for medically complex, post ECMO, covid-19 patient: A case report	Thomas B.S.; Tabisz J.; Collins K.L.; Kim O.K.; Gupte S.	2021	Cardiopulmonary Physical Therapy Journal	32	3	e22-e23		Thomas 2021	Excluded - irrelevant (title and abstract screening)
Ventricular Assist Device after Pediatric Heart Transplant	Krauss A.; Pidborochynski T.; Buchholz H.; Urschel S.; Al-Akalabi M.; Holinkski P.; Conway J.	2021	ASAIO Journal	67	SUPPL 2	50	https://dx.doi.org/10.1097/MAT.0000000000001492	Krauss 2021	Excluded - irrelevant (title and abstract screening)
Terminal refractory intubated status asthmaticus: Challenges posed in the treatment of a pregnant patient refractory to inhaled sevoflurane and vvecmo	Sinniah R.; Ahmed M.U.; Makki I.; Khan M.M.H.S.	2021	American Journal of Respiratory and Critical Care Medicine	203	9		https://dx.doi.org/10.1164/ajrccm-conference.2021.203.1_MeetingAbstracts.A2987	Sinniah 2021	Excluded - irrelevant (title and abstract screening)
Extracorporeal membrane oxygenation for poisoning due to cardioactive medications as a bridge to recovery	Sancak E.; Saritas Nakip O.; Tufan Kocatas E.; Sabuncu T.; Kesici S.; Bayrakci B.	2021	Perfusion	36	1 SUPPL	78-79	https://dx.doi.org/10.1177/02676591211007763	Sancak 2021	Excluded - irrelevant (title and abstract screening)
Prolonged ECMO in COVID-19: A case report	De Piero M.E.; Lo Coco V.; Ravaux J.M.; Massimi G.; Lorusso R.	2021	Perfusion	36	1 SUPPL	45	https://dx.doi.org/10.1177/02676591211007763	DePiero 2021	Excluded - irrelevant (title and abstract screening)
Severe bullous lung disease associated with COVID-19 pneumonia in an adolescent requiring extracorporeal life support (ECLS)	Yalindag Ozturk N.; Ak K.; Girgin Incekoy F.; Umur O.; Ozturk F.	2021	Perfusion	36	1 SUPPL	73	https://dx.doi.org/10.1177/02676591211007763	YalindagOzturk 2021	Excluded - irrelevant (title and abstract screening)
Predictors of ECMO run length in neonates with CDH	Midura D.; Stewart L.; Hameedi S.; Duron V.	2021	ASAIO Journal	67	SUPPL 1	32	https://dx.doi.org/10.1097/MAT.0000000000001455	Midura 2021	Excluded - irrelevant (title and abstract screening)
Novel approach to manage cardiogenic shock due to simultaneous right atrial and saddle pulmonary embolus	Ajmal M.; Rathore S.A.; Khalpey Z.; Deleon D.	2021	Catheterization and Cardiovascular Interventions	97	SUPPL 1	S102	https://dx.doi.org/10.1002/ccd.29644	Ajmal 2021	Excluded - irrelevant (title and abstract screening)
Extracorporeal membrane oxygenation in critically ill covid-19 patients and predictors of mortality: The aachen experience	Zayat R.; Kalverkamp S.; Grottke O.; Durak K.; Dreher M.; Marx N.; Marx G.; Spillner J.; Kersten A.; Autschbach R.	2021	Thoracic and Cardiovascular Surgeon	69	SUPPL 1		https://dx.doi.org/10.1055/s-0041-1725788	Zayat 2021	Excluded - irrelevant (title and abstract screening)
White-matter disease burden and cerebral microbleeds after extracorporeal membrane oxygenation support	Topiwala K.; Mehta T.; Tore H.; Jagadeesan B.	2021	Stroke	52	SUPPL 1		https://dx.doi.org/10.1161/str.52.suppl-1.P431	Topiwala 2021	Excluded - irrelevant (title and abstract screening)
THE FORGOTTEN VENTRICLE: RA TO LA BYPASS AS AN RV RECOVERY STRATEGY IN ACUTE PULMONARY EMBOLISM	Moore T.; Khalif A.; Raina A.; Lander M.; Chakravarthy M.	2021	Journal of the American College of Cardiology	77	18 Supplement 1	1948	https://dx.doi.org/10.1016/S0735-1097%2821%2903304-0	Moore 2021	Excluded - irrelevant (title and abstract screening)
MANAGEMENT OF COVID-19 MYOPERICARDITIS WITH AN IMPELLA CP	Wen J.; Jalnapurkar S.; Yirerong J.; Harrell S.; Mai R.; Dunlap S.; Patel V.; Atianzar K.	2021	Journal of the American College of Cardiology	77	18 Supplement 1	2018	https://dx.doi.org/10.1016/S0735-1097%2821%2903374-X	Wen 2021	Excluded - irrelevant (title and abstract screening)
Physical rehabilitation during va ECMO with central cannulation as a bridge to lung transplant in an infant	Maxson I.; Schrader A.; Chartan C.; Coleman R.; Melicoff E.; McKenzie D.; Heinle J.; Bravo D.; Gazzaneo M.C.	2021	Pediatric Critical Care Medicine	22	SUPPL 1	139	https://dx.doi.org/10.1097/01.pcc.0000739292.36361.f2	Maxson 2021	Excluded - irrelevant (title and abstract screening)
Factors related to mortality in patients with myocarditis requiring VA ECMO: A retrospective study	Wang A.; Ho C.-L.; Ju T.; Lin H.-T.; Tseng H.; Lin Y.-C.	2021	Critical Care Medicine	49	1 SUPPL 1	175	https://dx.doi.org/10.1097/01.ccm.0000727376.95842.55	Wang 2021	Excluded - irrelevant (title and abstract screening)
A rare pediatric case of fatal lyme carditis requiring extracorporeal membrane oxygenation support	Lyons K.; Hardin H.; Henderson N.	2021	Critical Care Medicine	49	1 SUPPL 1	201	https://dx.doi.org/10.1097/01.ccm.0000727580.16296.61	Lyons 2021	Excluded - irrelevant (title and abstract screening)
Bilateral non-compaction cardiomyopathy in a newonate treated with extracorporeal membranous oxygenation support	Lago M.; Tufton A.; Mumphrey C.; Bradford T.	2021	Journal of Investigative Medicine	69	2	601	https://dx.doi.org/10.1136/jim-2021-SRMC.463	Lago 2021	Excluded - irrelevant (title and abstract screening)
Clinical outcomes of venoarterial extracorporeal life support in 462 patients: Single-center experience	Zhigalov K.; Michel Pompeu Barros Oliveira S.A.; Safonov D.; Zagitov I.; Alofesh A.; Pavlova V.; Easo J.; Eichstaedt H.C.; Ennker J.; Ruhparwar A.; Weymann A.	2020	Artificial Organs	44	6	620-627	https://dx.doi.org/10.1111/aor.13625	Zhigalov 2020	Excluded - irrelevant (title and abstract screening)
A systematic review of preexisting sepsis and extracorporeal membrane oxygenation	Sangli S.S.; Noronha S.F.; Mourad B.; Jean R.; Bohman J.K.; Seelhammer T.G.	2020	ASAIO Journal	66	1	2024-07-01	https://dx.doi.org/10.1097/MAT.0000000000000934	Sangli 2020	Excluded - irrelevant (title and abstract screening)
Eeg is a predictor of neuroimaging abnormalities in pediatric extracorporeal membrane oxygenation	Fox J.; Jenks C.L.; Farhat A.; Li X.; Liu Y.; James E.; Karasick S.; Morriss M.C.; Sirsi D.; Raman L.	2020	Journal of Clinical Medicine	9	8	2024-11-01	https://dx.doi.org/10.3390/jcm9082512	Fox 2020	Excluded - irrelevant (title and abstract screening)
Update on weaning from veno-arterial extracorporeal membrane oxygenation	Lusebrink E.; Stremmel C.; Stark K.; Joskowiak D.; Czermak T.; Born F.; Kupka D.; Scherer C.; Petzold T.; von Samson-Himmelstjerna P.; Kaab S.; Hagl C.; Massberg S.; Peterss S.; Orban M.	2020	Journal of Clinical Medicine	9	4	992	https://dx.doi.org/10.3390/jcm9040992	Lusebrink 2020	Excluded - irrelevant (title and abstract screening)
Survival of an infant with massive fetomaternal hemorrhage with a neonatal hemoglobin concentration of 1.2 g/dL without evident neurodevelopmental sequelae	Miyahara J.; Sugiura H.; Ohki S.	2020	SAGE Open Medical Case Reports	8	(Miyahara, Sugiura, Ohki) Department of Neonatology, Seirei-Hamamatsu General Hospital, Hamamatsu City, Japan		https://dx.doi.org/10.1177/2050313X20941984	Miyahara 2020	Excluded - irrelevant (title and abstract screening)
Predictors of Recovery in Patients Supported With Venoarterial Extracorporeal Membrane Oxygenation for Acute Massive Pulmonary Embolism	Ghoreishi M.; DiChiacchio L.; Pasrija C.; Ghazi A.; Deatrick K.B.; Jeudy J.; Griffith B.P.; Kon Z.N.	2020	Annals of Thoracic Surgery	110	1	70-75	https://dx.doi.org/10.1016/j.athoracsur.2019.10.053	Ghoreishi 2020	Excluded - irrelevant (title and abstract screening)
Extracorporeal Cardiopulmonary Resuscitation in Acute Fulminant Myocarditis: A Case Report and Review of the Literature	Rodriguez-Coronado J.A.; Saldivar-Martinez J.A.; Gomez-Gutierrez R.D.; Quezada-Valenzuela G.; Contreras-Cepeda M.V.; Sanchez-Cortes R.G.; Paz-Gonzalez M.A.; Castillo-Trevino M.A.; Villarreal E.G.	2020	Journal of Pediatric Intensive Care	9	4	299-303	https://dx.doi.org/10.1055/s-0040-1709499	Rodriguez-Coronado 2020	Excluded - irrelevant (title and abstract screening)
A school-aged boy with nephrotic syndrome with cough for one month and shortness of breath for half a month	Deng X.-L.; Zhao C.-G.; Ma X.-H.; Wang X.	2020	Chinese Journal of Contemporary Pediatrics	22	12	1326-1330	https://dx.doi.org/10.7499/j.issn.1008-8830.2008143	Deng 2020	Excluded - irrelevant (title and abstract screening)
Serum lactate at 24 hours is associated with outcome in children requiring extracorporeal membrane oxygenation for pulmonary causes - a retrospective, observational study	Antonio A.; Tugba E.; Chiara V.; Klaus S.; Martin S.; Rene P.; Hitendu D.	2020	Swiss Medical Weekly	150	41-42	w20358	https://dx.doi.org/10.4414/smw.2020.20358	Antonio 2020	Excluded - irrelevant (title and abstract screening)
Prognosis Value of Early Veno Arterial PCO2 Difference in Patients Under Peripheral Veno Arterial Extracorporeal Membrane Oxygenation	Ellouze O.; Nguyen M.; Missaoui A.; Berthoud V.; Aho S.; Bouchot O.; Guinot P.G.; Bouhemad B.	2020	Shock (Augusta, Ga.)	54	6	744-750	https://dx.doi.org/10.1097/SHK.0000000000001554	Ellouze 2020	Excluded - irrelevant (title and abstract screening)
Outcomes After Tracheostomy in COVID-19 Patients	Chao T.N.; Harbison S.P.; Braslow B.M.; Hutchinson C.T.; Rajasekaran K.; Go B.C.; Paul E.A.; Lambe L.D.; Kearney J.J.; Chalian A.A.; Cereda M.F.; Martin N.D.; Haas A.R.; Atkins J.H.; Rassekh C.H.	2020	Annals of surgery	272	3	e181-e186	https://dx.doi.org/10.1097/SLA.0000000000004166	Chao 2020	Excluded - irrelevant (title and abstract screening)
Clinical experience of whole-body computed tomography as the initial evaluation tool after extracorporeal cardiopulmonary resuscitation in patients of out-of-hospital cardiac arrest	Yang K.J.; Wang C.-H.; Huang Y.-C.; Tseng L.-J.; Chen Y.-S.; Yu H.-Y.	2020	Scandinavian journal of trauma, resuscitation and emergency medicine	28	1	54	https://dx.doi.org/10.1186/s13049-020-00746-5	Yang 2020	Excluded - irrelevant (title and abstract screening)
Extracorporeal Membrane Oxygenation Utility in Postpartum Patients	Akkanti B.; Salas De Armas I.A.; Sachedina A.K.; Sunny J.M.; Ahmed M.S.; Kaur A.; Dinh K.T.; Hussain R.; Kumar S.; Nathan S.; Jumean M.; Patel M.K.; Akay M.H.; Patel J.A.; Witz B.; Zaki J.; Banjac I.; Janowiak L.; Gregoric I.D.; Kar B.	2020	The journal of extra-corporeal technology	52	3	191-195	https://dx.doi.org/10.1182/ject-2000021	Akkanti 2020	Excluded - irrelevant (title and abstract screening)
Brain natriuretic peptide levels predict 6-month mortality in patients with cardiogenic shock who were weaned off extracorporeal membrane oxygenation	Kim H.S.; Lee K.J.; Ha S.O.; Han S.J.; Park K.-H.; Lee S.H.; Hwang Y.I.; Jang S.H.; Park S.	2020	Medicine	99	29	e21272	https://dx.doi.org/10.1097/MD.0000000000021272	Kim 2020	Excluded - irrelevant (title and abstract screening)
Recovery from total acute lung failure after 20 months of extracorporeal life support	Nelson-McMillan K.; Vricella L.A.; Stewart F.D.; Young J.; Shah A.S.; Hibino N.; Coulson J.D.	2020	ASAIO Journal	66	1	e11-e14	https://dx.doi.org/10.1097/MAT.0000000000000990	Nelson-McMillan 2020	Excluded - irrelevant (title and abstract screening)
Time-course of physiologic variables during extracorporeal membrane oxygenation and outcome of severe acute respiratory distress syndrome	Spinelli E.; Mauri T.; Carlesso E.; Crotti S.; Tubiolo D.; Lissoni A.; Bottino N.; Panigada M.; Tagliabue P.; Rossi N.; Scotti E.; Conigliaro F.; Gattinoni L.; Grasselli G.; Pesenti A.	2020	ASAIO Journal	66	6	663-670	https://dx.doi.org/10.1097/MAT.0000000000001048	Spinelli 2020	Excluded - irrelevant (title and abstract screening)
Venoarterial Extracorporeal Membrane Oxygenation as a Bridge to Recovery or Bridge to Heart Replacement Therapy in Refractory Cardiogenic Shock	Sertic F.; Bermudez C.; Rame J.E.	2020	Current Heart Failure Reports	17	6	341-349	https://dx.doi.org/10.1007/s11897-020-00495-7	Sertic 2020	Excluded - irrelevant (title and abstract screening)
Risk factors and prognosis of nosocomial pneumonia in patients undergoing extracorporeal membrane oxygenation: a retrospective study	Wang J.; Huang J.; Cai X.; Hu W.; Zhu Y.	2020	Journal of International Medical Research	48	10		https://dx.doi.org/10.1177/0300060520964701	Wang 2020	Excluded - irrelevant (title and abstract screening)
Ten-year outcomes of extracorporeal life support for in-hospital cardiac arrest at a tertiary center	Salna M.; Sanchez J.; Fried J.; Masoumi A.; Witer L.; Kurlansky P.; Agerstrand C.L.; Brodie D.; Garan A.R.; Takeda K.	2020	Journal of Artificial Organs	23	4	321-327	https://dx.doi.org/10.1007/s10047-020-01217-5	Salna 2020	Excluded - irrelevant (title and abstract screening)
Cardiac resynchronization therapy in New York Heart Association class-IV patients dependent on intravenous drugs or invasive supportive treatments	Lee S.S.; Kwon H.-J.; Park K.-M.; On Y.K.; Kim J.S.; Park S.-J.	2020	ESC Heart Failure	7	5	3109-3118	https://dx.doi.org/10.1002/ehf2.12940	Lee 2020	Excluded - irrelevant (title and abstract screening)
Central conversion from peripheral extracorporeal life support for patients with refractory congestive heart failure	Fukushima S.; Tadokoro N.; Koga A.; Shimahara Y.; Yajima S.; Kakuta T.; Kuroda K.; Nakajima S.; Watanabe T.; Yanase M.; Fukushima N.; Kobayashi J.; Fujita T.	2020	Journal of Artificial Organs	23	3	214-224	https://dx.doi.org/10.1007/s10047-020-01157-0	Fukushima 2020	Excluded - irrelevant (title and abstract screening)
Successful use of extracorporeal membrane oxygenation for airway-obstructing lung adenocarcinoma	Kitazawa S.; Kobayashi N.; Ueda S.; Enomoto Y.; Inoue Y.; Shiozawa T.; Sekine I.; Kawai H.; Noguchi M.; Sato Y.	2020	Thoracic Cancer	11	10	3024-3028	https://dx.doi.org/10.1111/1759-7714.13623	Kitazawa 2020	Excluded - irrelevant (title and abstract screening)
Clinical predictors of in-hospital mortality in venoarterial extracorporeal membrane oxygenation	Vigneshwar N.G.; Kohtz P.D.; Lucas M.T.; Bronsert M.; J. Weyant M.; F. Masood M.; Itoh A.; Rove J.Y.; Reece T.B.; Cleveland J.C.; Pal J.D.; Fullerton D.A.; Aftab M.	2020	Journal of Cardiac Surgery	35	10	2512-2521	https://dx.doi.org/10.1111/jocs.14758	Vigneshwar 2020	Excluded - irrelevant (title and abstract screening)
Bloodstream infections in patients undergoing extracorporeal membrane oxygenation	Wang J.-R.; Huang J.-Y.; Hu W.; Cai X.-Y.; Hu W.-H.; Zhu Y.	2020	Pakistan Journal of Medical Sciences	36	6	1171-1176	https://dx.doi.org/10.12669/pjms.36.6.2882	Wang 2020	Excluded - irrelevant (title and abstract screening)
30-Day Outcomes Post Veno-Arterial Extra Corporeal Membrane Oxygenation (VA-ECMO) After Cardiac Surgery and Predictors of Survival	Hu R.T.C.; Broad J.D.; Osawa E.A.; Ancona P.; Iguchi Y.; Miles L.F.; Bellomo R.	2020	Heart Lung and Circulation	29	8	1217-1225	https://dx.doi.org/10.1016/j.hlc.2020.01.009	Hu 2020	Excluded - irrelevant (title and abstract screening)
Is Extracorporeal Membrane Oxygenation Withdrawal a Safe Option After Double-Lung Transplantation?	Fessler J.; Sage E.; Roux A.; Feliot E.; Gayat E.; Pirracchio R.; Parquin F.; Cerf C.; Fischler M.; Le Guen M.	2020	Annals of Thoracic Surgery	110	4	1167-1174	https://dx.doi.org/10.1016/j.athoracsur.2020.03.077	Fessler 2020	Excluded - irrelevant (title and abstract screening)
A Case of Extracorporeal Membrane Oxygenation as a Salvage Therapy for COVID-19-Associated Severe Acute Respiratory Distress Syndrome: Mounting Evidence	Rajdev K.; Farr L.A.; Saeed M.A.; Hooten R.; Baus J.; Boer B.	2020	Journal of Investigative Medicine High Impact Case Reports	8	(Rajdev, Farr, Saeed, Hooten, Baus, Boer) University of Nebraska Medical Center, Omaha, NE, United States		https://dx.doi.org/10.1177/2324709620957778	Rajdev 2020	Excluded - irrelevant (title and abstract screening)
Outcomes' predictors in Post-Cardiac Surgery Extracorporeal Life Support. An observational prospective cohort study	Bonacchi M.; Cabrucci F.; Bugetti M.; Dokollari A.; Parise O.; Sani G.; Prifti E.; Gelsomino S.	2020	International Journal of Surgery	82	(Bonacchi, Cabrucci, Bugetti) Cardiac Surgery Unit, Experimental and Clinical Medicine Department, University of Florence, Firenze, Italy(Dokollari) Cardiac Surgery, St. Michael's Hospital, University of Toronto, Canada(Parise, Gelsomino) Maastricht Unive	56-63	https://dx.doi.org/10.1016/j.ijsu.2020.07.063	Bonacchi 2020	Excluded - irrelevant (title and abstract screening)
Prone positioning in severe ARDS requiring extracorporeal membrane oxygenation	Rilinger J.; Zotzmann V.; Bemtgen X.; Schumacher C.; Biever P.M.; Duerschmied D.; Kaier K.; Stachon P.; Von Zur Muhlen C.; Zehender M.; Bode C.; Staudacher D.L.; Wengenmayer T.	2020	Critical Care	24	1	397	https://dx.doi.org/10.1186/s13054-020-03110-2	Rilinger 2020	Excluded - irrelevant (title and abstract screening)
Gender-dependent clinical outcome and other predictors of in-hospital mortality following out-of-center extracorporeal membrane oxygenation and extracorporeal life support: A single center experience	Ruckert F.; Raspe C.; D'Ancona G.; Ince H.; Charitos E.I.; Oner A.; Donndorf P.; Bushnaq H.	2020	Heart Surgery Forum	23	3	E343-E349	https://dx.doi.org/10.1532/hsf.2987	Ruckert 2020	Excluded - irrelevant (title and abstract screening)
Outcomes of noncardiotomy patients requiring postoperative extracorporeal membrane oxygenation	Lang H.; Milanuk M.; Brady J.; Trujillo K.; Lyden E.; Merritt-Genore H.	2020	Journal of Cardiac Surgery	35	7	1444-1451	https://dx.doi.org/10.1111/jocs.14598	Lang 2020	Excluded - irrelevant (title and abstract screening)
Chronic Comorbid Illnesses Predict the Clinical Course of 866 Patients Requiring Prolonged Mechanical Ventilation in a Long-Term, Acute-Care Hospital	Frengley J.D.; Sansone G.R.; Kaner R.J.	2020	Journal of Intensive Care Medicine	35	8	745-754	https://dx.doi.org/10.1177/0885066618783175	Frengley 2020	Excluded - irrelevant (title and abstract screening)
Predicting short-term outcomes in patients supported with venoarterial extracorporeal membrane oxygenation	Hou X.	2020	Perfusion (United Kingdom)	35	5	369-370	https://dx.doi.org/10.1177/0267659120926945	Hou 2020	Excluded - irrelevant (title and abstract screening)
Risk factors of in-hospital mortality in adult postcardiotomy cardiogenic shock patients successfully weaned from venoarterial extracorporeal membrane oxygenation	Xie H.; Yang F.; Hou D.; Wang X.; Wang L.; Wang H.; Hou X.	2020	Perfusion (United Kingdom)	35	5	417-426	https://dx.doi.org/10.1177/0267659119890214	Xie 2020	Excluded - irrelevant (title and abstract screening)
Gas exchange calculation may estimate changes in pulmonary blood flow during veno-arterial extracorporeal membrane oxygenation in a porcine model	Bachmann K.F.; Haenggi M.; Jakob S.M.; Takala J.; Gattinoni L.; Berger D.	2020	American Journal of Physiology - Lung Cellular and Molecular Physiology	318	6	L1211-L1221	https://dx.doi.org/10.1152/ajplung.00167.2019	Bachmann 2020	Excluded - irrelevant (title and abstract screening)
Impact of age on outcomes of patients assisted by veno-arterial or veno-venous extra-corporeal membrane oxygenation: 403 patients between 2005 and 2015	Marie B.; Anselmi A.; Flecher E.; Nesseler N.; Launey Y.; Tadie J.-M.; Verhoye J.-P.	2020	Perfusion (United Kingdom)	35	4	297-305	https://dx.doi.org/10.1177/0267659119874258	Marie 2020	Excluded - irrelevant (title and abstract screening)
Evaluation of risk factors for adverse outcome in extracorporeal membrane oxygenation-supported elderly postcardiotomy patients	Samalavicius R.; Norkiene I.; Scupakova N.; Sabliauskas J.; Urbonas K.; Andrijauskas P.; Jankuviene A.; Puodziukaite L.; Zorinas A.; Janusauskas V.; Rucinskas K.; Laurusonis K.; Serpytis P.	2020	Perfusion (United Kingdom)	35	1_suppl	50-56	https://dx.doi.org/10.1177/0267659120907746	Samalavicius 2020	Excluded - irrelevant (title and abstract screening)
Prediction of readiness to decannulation from venovenous extracorporeal membrane oxygenation	Hartley E.L.; Sanderson B.; Vasques F.; Daly K.J.R.; Lozinski M.; Barrett N.A.; Camporota L.	2020	Perfusion (United Kingdom)	35	1_suppl	57-64	https://dx.doi.org/10.1177/0267659120908115	Hartley 2020	Excluded - irrelevant (title and abstract screening)
Clinical outcomes of immunocompromised patients on extracorporeal membrane oxygenation support for severe acute respiratory failure	Na S.J.; Park S.H.; Hong S.-B.; Cho W.H.; Lee S.-M.; Cho Y.-J.; Park S.; Koo S.-M.; Park S.Y.; Chang Y.; Kang B.J.; Kim J.-H.; Oh J.Y.; Jung J.-S.; Yoo J.-W.; Sim Y.S.; Jeon K.	2020	European Journal of Cardio-thoracic Surgery	57	4	788-795	https://dx.doi.org/10.1093/ejcts/ezz276	Na 2020	Excluded - irrelevant (title and abstract screening)
Prognostic factors for heart recovery in adult patients with acute fulminant myocarditis and cardiogenic shock supported with extracorporeal membrane oxygenation	Chou H.-W.; Wang C.-H.; Lin L.-Y.; Chi N.-H.; Chou N.-K.; Yu H.-Y.; Chen Y.-S.	2020	Journal of Critical Care	57	(Chou, Wang, Chi, Chou, Yu, Chen) Department of Surgery, National Taiwan University Hospital, College of Medicine, National Taiwan University, Taipei, Taiwan (Republic of China)(Lin) Department of Medicine, National Taiwan University Hospital, College of	214-219	https://dx.doi.org/10.1016/j.jcrc.2020.03.007	Chou 2020	Excluded - irrelevant (title and abstract screening)
Characterization of Extracorporeal Membrane Oxygenation Support for Single Ventricle Patients	Stephens E.H.; Shakoor A.; Jacobs S.E.; Okochi S.; Zenilman A.L.; Middlesworth W.; Kalfa D.; Chai P.J.; Chaves D.V.; Bacha E.; Cheung E.W.	2020	World Journal for Pediatric and Congenital Heart Surgery	11	2	183-191	https://dx.doi.org/10.1177/2150135119894294	Stephens 2020	Excluded - irrelevant (title and abstract screening)
Predicting successful weaning in patients treated with venovenous extracorporeal membrane oxygenation	Zayton T.M.; El-Reweny E.M.; Tammam H.M.; Gharbeya K.M.	2020	Alexandria Journal of Medicine	56	1	32-41	https://dx.doi.org/10.1080/20905068.2020.1728881	Zayton 2020	Excluded - irrelevant (title and abstract screening)
Safety of delayed decannulation of venoarterial cannulas in patients with congenital diaphragmatic hernia	Pilkington M.; Mychaliska G.B.; Jarboe M.D.; Arnold M.A.; Hirschl R.B.; Gadepalli S.K.	2020	Journal of Pediatric Surgery	55	1	29-32	https://dx.doi.org/10.1016/j.jpedsurg.2019.09.070	Pilkington 2020	Excluded - irrelevant (title and abstract screening)
Predictive risk factors for postoperative pneumonia after heart transplantation	Vidal C.; Pasqualotto R.; James A.; Dureau P.; Rasata J.; Coutance G.; Varnous S.; Leprince P.; Amour J.; Bougle A.	2020	BMC Anesthesiology	20	1	8	https://dx.doi.org/10.1186/s12871-019-0923-3	Vidal 2020	Excluded - irrelevant (title and abstract screening)
Single center experience with patients on veno arterial ECMO due to postcardiotomy right ventricular failure	Djordjevic I.; Eghbalzadeh K.; Sabashnikov A.; Deppe A.C.; Kuhn E.W.; Seo J.; Weber C.; Merkle J.; Adler C.; Rahmanian P.B.; Liakopoulos O.J.; Mader N.; Kuhn-Regnier F.; Zeriouh M.; Wahlers T.	2020	Journal of Cardiac Surgery	35	1	83-88	https://dx.doi.org/10.1111/jocs.14332	Djordjevic 2020	Excluded - irrelevant (title and abstract screening)
81st SIC National Congress 2020	Anonymous.	2020	European Heart Journal, Supplement	22	SUPPL N			Anonymous 2020	Excluded - irrelevant (title and abstract screening)
Sars-cov-2 infections in four lung transplant recipients: A single-center experience	Koch A.; Storck T.; Pizanis N.; Bessa V.; Ruhparwar A.; Taube C.; Aigner C.; Kamler M.; Collaud S.	2020	Transplant International	33	SUPPL 2	18	https://dx.doi.org/10.1111/tri.13733	Koch 2020	Excluded - irrelevant (title and abstract screening)
Extracorporeal photopheresis (ECP) concurrent with extracorporeal carbon dioxide removal (ECCO2r) in a pediatric patient with chronic graftversus- host disease (GVHD)	Cooper M.; Hensler B.; Mensch M.; Lavender J.; Harison B.; Reedy E.; Willars L.; Nagy G.; Madden L.; Eckrich M.; Quigg T.	2020	Journal of Clinical Apheresis	35	6	541	https://dx.doi.org/10.1002/jca.21852	Cooper 2020	Excluded - irrelevant (title and abstract screening)
Predicting the response to high flow nasal cannula as first-line respiratory support in the patients with pneumonia covid-19 and acute respiratory failure	De Alba Aparicio M.; Carcel Fernandez S.; Lopez Martin C.; Porras Pantojo M.; De La Fuente Martos C.; Serrano Simon J.M.	2020	Intensive Care Medicine Experimental	8	SUPPL 2		https://dx.doi.org/10.1186/s40635-020-00354-8	DeAlbaAparicio 2020	Excluded - irrelevant (title and abstract screening)
Pulmonary consolidation alters the estimate of pleural fluid volume before considering chest drainage in patients on ECMO	Maly M.; Mokotedi C.; Porizka M.; Otahal M.; Rulisek J.; Balik M.	2020	Intensive Care Medicine Experimental	8	SUPPL 2		https://dx.doi.org/10.1186/s40635-020-00354-8	Maly 2020	Excluded - irrelevant (title and abstract screening)
Life-threatening macrophage activation syndrome with fulminant myocarditis successfully rescued by high dose intravenous Anakinra	Meneghel A.; Martini G.; Amigoni A.; Pettenazzo A.; Padalino M.; Zulian F.	2020	Pediatric Rheumatology	18	SUPPL 2		https://dx.doi.org/10.1186/s12969-020-00470-5	Meneghel 2020	Excluded - irrelevant (title and abstract screening)
Predictors for successful weaning from V-V ECMO	Fisser C.; Gerhardinger F.; Muller T.; Malfertheiner M.; Philipp A.; Foltan M.; Lunz D.; Lubnow M.	2020	European Respiratory Journal	56	Supplement 64		https://dx.doi.org/10.1183/13993003.congress-2020.3432	Fisser 2020	Excluded - irrelevant (title and abstract screening)
The use of mouthpiece ventilation (MPV) to support rehabilitation in a patient with bilateral diaphragm paralysis (BDP) due to phrenic nerve injury (PNI) post lung transplantation	Campbell L.; DeGiovanni R.	2020	Journal of the Intensive Care Society	21	2 SUPPL	179-180	https://dx.doi.org/10.1177/1751143720915029	Campbell 2020	Excluded - irrelevant (title and abstract screening)
Role of pre-ECMO lactate level to predict a prolonged ECMO support in patients with cardiogenic shock	Jeong I.; Kim D.; Cho H.; Nodirbek Y.	2020	Perfusion	35	1 SUPPL	116	https://dx.doi.org/10.1177/0267659120909723	Jeong 2020	Excluded - irrelevant (title and abstract screening)
Extracorporeal membrane oxygenation for traumatic cervical spine injury with the subaxial cervical spine injury classification (SLIC) score	Kim D.; Jeong I.	2020	Perfusion	35	1 SUPPL	170-171	https://dx.doi.org/10.1177/0267659120909723	Kim 2020	Excluded - irrelevant (title and abstract screening)
Predictors for successful weaning from veno-venous ECMO	Fisser C.; Gerhardinger F.; Lubnow M.; Malfertheiner M.; Lunz D.; Phillip A.; Foltan M.; Muller T.	2020	Perfusion	35	1 SUPPL	168-169	https://dx.doi.org/10.1177/0267659120909723	Fisser 2020	Excluded - irrelevant (title and abstract screening)
In-hospital mortality and efficacy of left ventricular assist device for Korean patients with cardiogenic shock, are there differences in prognosis?	Kwon S.U.	2020	Perfusion	35	1 SUPPL	112	https://dx.doi.org/10.1177/0267659120909723	Kwon 2020	Excluded - irrelevant (title and abstract screening)
ECMO as a bridge to emergency liver transplantation, for intra-op salvage, and post liver transplantation-The King's College experience	Patel S.; Loveridge R.; Willars C.; Pirani T.; Vercueil A.; Angelova-Chee M.; Hurst T.; Park C.; Best T.; Auzinger G.	2020	Perfusion	35	1 SUPPL	193	https://dx.doi.org/10.1177/0267659120909723	Patel 2020	Excluded - irrelevant (title and abstract screening)
Early and mid-term outcomes in adult post-cardiotomy extra corporeal life support: Independent predictors analysis	Cabrucci F.; Bugetti M.; Bonacchi M.; Prifti E.; Dokollari A.; Gelsomino S.; Parise O.	2020	Perfusion	35	1 SUPPL	109-110	https://dx.doi.org/10.1177/0267659120909723	Cabrucci 2020	Excluded - irrelevant (title and abstract screening)
Extracorporeal membrane oxygenation in obstetric (ECMOB)	Salas De Armas I.; Akkanti B.; Patel M.; Akay M.; Janowiak L.; Witz B.; Kar B.; Gregoric I.	2020	Perfusion	35	1 SUPPL	161	https://dx.doi.org/10.1177/0267659120909723	SalasDeArmas 2020	Excluded - irrelevant (title and abstract screening)
Post-cardiotomy veno-arterial extracorporeal membrane oxygenation in adult patients. Analysis of 25 years of experience with 8,053 cases from the ELSO Registry	Kowalewski M.; Zielinski K.; Brodie D.; Mac Laren G.; Whitman G.; Raffa G.; Boeken U.; Shekar K.; Chen Y.-S.; Bermudez C.; D'Alessandro D.; Hou X.; Haft J.; Belohlavek J.; Suwalski P.; Gaudino M.; Di Mauro M.; Maessen J.; Lorusso R.	2020	Perfusion	35	1 SUPPL	108-109	https://dx.doi.org/10.1177/0267659120909723	Kowalewski 2020	Excluded - irrelevant (title and abstract screening)
Veno-arterial extracorporeal membrane oxygenation in elderly patients with refractory cardiogenic shock from the ELSO registry	Kowalewski M.; Zielinski K.; Raffa G.; Meani P.; Lo Coco V.; Jiritano F.; Fina D.; Matteucci M.; Chiarini G.; Willers A.; Simmons J.; Suwalski P.; Gaudino M.; Di Mauro M.; Maessen J.; Lorusso R.	2020	Perfusion	35	1 SUPPL	107-108	https://dx.doi.org/10.1177/0267659120909723	Kowalewski 2020	Excluded - irrelevant (title and abstract screening)
Outcomes and factors associated with early mortality of extracorporeal membrane oxygenation in pediatric cardiac surgery	Yu J.; Jinping L.; Yixuan L.	2020	Perfusion	35	1 SUPPL	264-265	https://dx.doi.org/10.1177/0267659120909723	Yu 2020	Excluded - irrelevant (title and abstract screening)
Full mechanical circulatory support for cardiac arrest, cardiogenic shock and ventricular tachycardia: Predictors of long-term mortality and outcomes	Calvo F.; Baldetti L.; Ajello S.; Melisurgo G.; Calabro M.G.; Pieri M.; Fominskiy E.; Cappelletti A.; Zangrillo A.; Scandroglio A.M.	2020	Perfusion	35	1 SUPPL	104	https://dx.doi.org/10.1177/0267659120909723	Calvo 2020	Excluded - irrelevant (title and abstract screening)
Extracorporeal membrane oxygenation for the patients with acute myocarditis in Chinese teaching hospital	Liu S.; Qiu H.	2020	Perfusion	35	1 SUPPL	129-130	https://dx.doi.org/10.1177/0267659120909723	Liu 2020	Excluded - irrelevant (title and abstract screening)
Pulmonary consolidation alters the estimate of pleural fluid volume before considering chest drainage in patients on ECMO	Maly M.; Mokotedi C.M.; Otahal M.; Rulisek J.; Porizka M.; Balik M.	2020	Perfusion	35	1 SUPPL	180-181	https://dx.doi.org/10.1177/0267659120909723	Maly 2020	Excluded - irrelevant (title and abstract screening)
EuroELSO 2020 Poster Abstracts	Anonymous.	2020	Perfusion	35	1 SUPPL			Anonymous 2020	Excluded - irrelevant (title and abstract screening)
Investigating the 100% Fi02 test, is it a predictor of successful cessation of VV-ECMO in patients with severe ARDS?	Gunawardena A.; Naldrett I.	2020	Perfusion	35	1 SUPPL	151	https://dx.doi.org/10.1177/0267659120909723	Gunawardena 2020	Excluded - irrelevant (title and abstract screening)
Peripheral VA-ECMO post-cardiotomy-Not all doom and gloom?	John M.; Patel S.; Loveridge R.; Vercueil A.; Pirani T.; Best T.; Willars C.; Angelova-Chee M.; Hurst T.; Park C.; Whitehorne M.; Auzinger G.	2020	Perfusion	35	1 SUPPL	123	https://dx.doi.org/10.1177/0267659120909723	John 2020	Excluded - irrelevant (title and abstract screening)
The impact of microbial colonization of membrane oxygenators on clinical outcomes	Yeo H.J.; Kim D.; Cho W.H.	2020	Perfusion	35	1 SUPPL	147-148	https://dx.doi.org/10.1177/0267659120909723	Yeo 2020	Excluded - irrelevant (title and abstract screening)
A framework for conversations during pediatric extracorporeal membrane oxygenation support	Moynihan K.; Purol N.; Alexander P.; Wolfe J.; October T.	2020	Perfusion	35	1 SUPPL	276-277	https://dx.doi.org/10.1177/0267659120909723	Moynihan 2020	Excluded - irrelevant (title and abstract screening)
Nucleated Red Blood Cells as a Predictor of Extracorporeal Membrane Oxygenation Survival and Survival to Discharge among Pediatric Patients	Piggott K.D.; Norlin C.; Laviolette C.; Hebert D.J.; Datt B.; Soliman A.; Pettitt T.W.	2020	ASAIO Journal	66	SUPPL 3	50		Piggott 2020	Excluded - irrelevant (title and abstract screening)
ECMO Survivor's Clinic: Assessment of long term psychological, physical and pulmonary effects in patients placed on ECMO	Latifi M.; Lane C.; Tolle L.; Solimon M.; Duggal A.; Mireless E.C.; Krishnan S.	2020	ASAIO Journal	66	SUPPL 3	18		Latifi 2020	Excluded - irrelevant (title and abstract screening)
Risk factors for mortality among patients with COVID-19 needing ECMO: Observational study including 24 patients supported in a high volume center with an ICU-based ECMO program	Pacheco A.; Riera J.; Bonilla C.; Mera A.; Argudo E.; Vazquez I.; Fernandez P.; Gallart E.; Papiol E.; Sanchez A.; Albertos R.; Roca O.; Perez M.; Laborda C.; Sacanell J.; Gracia R.M.; Sureda C.; Rodriguez-Lecoq R.; Ruiz-Rodriguez J.C.; Nuvials X.; Ferrer R.; Martinez J.	2020	ASAIO Journal	66	SUPPL 3	13		Pacheco 2020	Excluded - irrelevant (title and abstract screening)
31st Annual ELSO Conference Abstracts	Anonymous.	2020	ASAIO Journal	66	SUPPL 3			Anonymous 2020	Excluded - irrelevant (title and abstract screening)
Multi-parameters associated to successful weaning from veno-arterial extracorporeal membrane oxygenation in cardiogenic shock or cardiac arrest: Systematic review and meta-analysis	Burgos L.M.; Seoane L.; Furmento J.F.; Costabel J.P.; Garcia W.; Vrancic M.; Benzadon M.; Diez M.; Navia D.; Aissaoui N.	2020	ASAIO Journal	66	SUPPL 3	2		Burgos 2020	Excluded - irrelevant (title and abstract screening)
Juvenile dermatomyositis: A rare but treatable cause of acute myocardial dysfunction	Vaiyani D.; Edelson J.; Gmuca S.; O-Connor M.; Mille F.	2020	World Journal for Pediatric and Congenital Heart Surgery	11	2	NP31-NP32	https://dx.doi.org/10.1177/2150135120904324	Vaiyani 2020	Excluded - irrelevant (title and abstract screening)
Swiss Society of Cardiology Abstracts Annual Meeting 2020	Anonymous.	2020	Kardiovaskulare Medizin	23	SUPPL 28			Anonymous 2020	Excluded - irrelevant (title and abstract screening)
Are there mortality risk predictors in myocardial infarction and cardiogenic shock treated by extracorporeal life support?	Toto F.; Torre T.; Theologou T.; Gallo M.; Surace G.; Franciosi G.; Ferrari E.; Demertzis S.	2020	Kardiovaskulare Medizin	23	SUPPL 28	37S		Toto 2020	Excluded - irrelevant (title and abstract screening)
Prospective study of haemostatic activation markers and correlation with bleeding and thrombotic complications in patients receiving VENO-venous extra-corporeal membrane oxygenation (VV-ECMO)-HAE study	Jayakody Arachchillage D.; Gaspar M.; Ahnstrom J.; Gierula M.; Fox S.; Banya W.; Passariello M.; Laffan M.; Patel B.V.; Ledot S.	2020	Research and Practice in Thrombosis and Haemostasis	4	SUPPL 1	134-135	https://dx.doi.org/10.1002/rth2.12393	JayakodyArachchillage 2020	Excluded - irrelevant (title and abstract screening)
STEROIDS FOR PRESUMED SECONDARY ORGANIZING PNEUMONIA COMPLICATING NECROTIZING KLEBSIELLA PNEUMONIA ON VENO-VENOUS EXTRACORPOREAL MEMBRANE OXYGENATION	Yu D.; Bharij A.; Sher N.; Khan A.; Marquez F.; Patel S.; Ardiles T.	2020	Chest	158	4 Supplement	A471-A472	https://dx.doi.org/10.1016/j.chest.2020.08.453	Yu 2020	Excluded - irrelevant (title and abstract screening)
WHEN SYSTEMIC THROMBOLYTICS FAILED: USE OF ANGIOVAC CATHETER SYSTEM IN MASSIVE PULMONARY EMBOLISM	Yousaf H.	2020	Chest	158	4 Supplement	A2071	https://dx.doi.org/10.1016/j.chest.2020.08.1790	Yousaf 2020	Excluded - irrelevant (title and abstract screening)
RECURRENT SPONTANEOUS CORONARY ARTERY DISSECTION	Madgula A.S.; Ramirez V.	2020	Chest	158	4 Supplement	A798	https://dx.doi.org/10.1016/j.chest.2020.08.743	Madgula 2020	Excluded - irrelevant (title and abstract screening)
FULMINANT MYOCARDITIS SECONDARY TO H1N1 INFLUENZA TYPE A IN A HEALTHY ADULT LEADING TO CARDIOGENIC SHOCK REQUIRING EXTRACORPOREAL MEMBRANE OXYGENATION WITH COMPLETE RECOVERY	Naseer U.; Shahzad S.R.; Banerjee R.; Mookherjee S.	2020	Chest	158	4 Supplement	A206	https://dx.doi.org/10.1016/j.chest.2020.08.214	Naseer 2020	Excluded - irrelevant (title and abstract screening)
Prospective cohort study of haemostatic activation markers and correlation with bleeding and thrombotic complications in patients receiving Veno-Venous Extra-Corporeal Membrane Oxygenation (VV-ECMO) -HAE study	Jayakody Arachchillage D.; Gaspar M.; Ahnstroem J.; Fox S.; Banya W.; Passariello M.; Ledot S.; Laffan M.	2020	British Journal of Haematology	189	Supplement 1	154-155	https://dx.doi.org/10.1111/bjh.16638	JayakodyArachchillage 2020	Excluded - irrelevant (title and abstract screening)
High Groin Infection Rate After Extracorporeal Membrane Oxygenation Decannulation and Surgical Repair	Chasin C.; Haddad P.; Xu J.; Peden E.; Rahimi M.	2020	Journal of Vascular Surgery	72	1	e120	https://dx.doi.org/10.1016/j.jvs.2020.04.213	Chasin 2020	Excluded - irrelevant (title and abstract screening)
Experience with true percutaneous veno-pulmonary extracorporeal membrane oxygenation as right ventricular temporary support following left ventricular assist device insertion	Joshi Y.; Borie M.; Aissaoui N.; Bel A.; Latremoullie C.; Jouan J.	2020	Artificial Organs	44	3	E65-E66	https://dx.doi.org/10.1111/aor.13651	Joshi 2020	Excluded - irrelevant (title and abstract screening)
ECH-MO-simendan", successful and rapid approach in acute heart failure with cardiac hemochromatosis	Ajello V.; Buioni D.; Farinaccio A.; Colella D.; Pisano C.; Nardi P.; Greci M.; Ruvolo G.	2020	Artificial Organs	44	3	E109-E110	https://dx.doi.org/10.1111/aor.13651	Ajello 2020	Excluded - irrelevant (title and abstract screening)
Outcomes and factors associated with early mortality of extracorporeal membrane oxygenation in pediatric cardiac surgery	Jin Y.	2020	Artificial Organs	44	4	E189	https://dx.doi.org/10.1111/aor.13674	Jin 2020	Excluded - irrelevant (title and abstract screening)
Proceedings of Reanimation 2020, the French Intensive Care Society International Congress	Anonymous.	2020	Annals of Intensive Care	10	Supplement 1			Anonymous 2020	Excluded - irrelevant (title and abstract screening)
Impact of cannula size on clinical outcomes in venovenous extracorporeal membrane oxygenation	Goutay J.; Cousin N.; Duburcq T.; Parmentier-Decrucq E.	2020	Annals of Intensive Care	10	Supplement 1		https://dx.doi.org/10.1186/s13613-020-0623-7	Goutay 2020	Excluded - irrelevant (title and abstract screening)
Optmizing the bridge-to-bridge strategy in pediatric patents listed for cardiac transplantaton - Timing of extracorporeal membrane oxygenaton trial prior to ventricular assist device implantaton	Lawrence C.; Dolgner S.; Chan T.; McMullan D.	2020	ASAIO Journal	66	Supplement 1	15	https://dx.doi.org/10.1097/01.mat.0000659860.50662.d2	Lawrence 2020	Excluded - irrelevant (title and abstract screening)
Fast-Tracking in Lung Transplantation	Fessler J.; Ouattara J.; Feliot E.; Sage E.; Roux A.; Fischler M.; Le Guen M.	2020	Journal of Heart and Lung Transplantation	39	4 Supplement	S101-S102	https://dx.doi.org/10.1016/j.healun.2020.01.956	Fessler 2020	Excluded - irrelevant (title and abstract screening)
Oncostatin M as a Biomarker to Predict the Outcome of V-V ECMO Supported Patients with Acute Pulmonary Failure	Setiadi H.; El Banayosy A.M.; Koerner M.M.; Maybauer M.O.; Harper M.D.; Horstmanshof D.A.; Long J.W.; Banayosy A.E.	2020	Journal of Heart and Lung Transplantation	39	4 Supplement	S390	https://dx.doi.org/10.1016/j.healun.2020.01.513	Setiadi 2020	Excluded - irrelevant (title and abstract screening)
Effects of indication for veno-arterial extracorporeal membrane oxygenation on predictive value of save score	Kosmopoulos M.; Bartos J.A.; Yannopoulos D.	2020	Circulation	140	Supplement 2		https://dx.doi.org/10.1161/circ.140.suppl_2.210	Kosmopoulos 2020	Excluded - irrelevant (title and abstract screening)
Congenital atresia of the left main coronary artery: A rare cause of severe heart failure in a 5 year old child	Schmiady M.; Kretschmar O.; Quandt D.; Schweiger M.; Pretre R.; Dave H.	2019	Kardiovaskulare Medizin	22	3		https://dx.doi.org/10.4414/cvm.2019.02058	Schmiady 2019	Excluded - irrelevant (title and abstract screening)
Peripheral "Right to Right" Extracoporeal Membrane Oxygenation for Right Heart Failure Following Left Ventricular Assist Device Insertion	Joshi Y.; Grinda J.-M.; Bories M.-C.; Latremouille C.; Jouan J.	2019	Heart Lung and Circulation	28	Supplement 3	S129	https://dx.doi.org/10.1016/j.hlc.2019.02.183	Joshi 2019	Excluded - irrelevant (title and abstract screening)
ECHOCARDIOGRAPHIC RIGHT VENTRICULAR DYSFUNCTION PREDICTS OUTCOMES IN PATIENTS TREATED VENO-VENOUS EXTRACORPOREAL OXYGENATION	Ortiz F.; Bartos J.	2019	Journal of the American College of Cardiology	73	9 Supplement 1	1538	https://dx.doi.org/10.1016/S0735-1097%2819%2932144-8	Ortiz 2019	Excluded - irrelevant (title and abstract screening)
TRANSCATHETER DEVICE CLOSURE OF A POST-INFARCTION BASILAR VENTRICULAR SEPTAL RUPTURE IN A PATIENT PRESENTING WITH CARDIOGENIC SHOCK	Avula H.R.; Rassi A.; Chen S.; Klein L.; Zaroff J.	2019	Journal of the American College of Cardiology	73	9 Supplement 1	2437	https://dx.doi.org/10.1016/S0735-1097%2819%2933043-8	Avula 2019	Excluded - irrelevant (title and abstract screening)
Pediatric patients requiring extracorporeal membrane oxygenation in heart failure: 30-day outcomes; mid- and long-term survival. A single center experience	Merkle J.; Azizov F.; Sabashnikov A.; Weixler V.; Weber C.; Djordjevic I.; Eghbalzadeh K.; Kroner A.; Zeriouh M.; Wahlers T.; Bennink G.	2019	Artificial Organs	43	10	966-975	https://dx.doi.org/10.1111/aor.13501	Merkle 2019	Excluded - irrelevant (title and abstract screening)
Pulmonary artery flotation catheter combined with pump-controlled retrograde trial off as a trial for weaning from veno-arterial extracorporeal membrane oxygenation: a case report	Xu Y.; Gu Q.	2019	Perfusion (United Kingdom)	34	6	519-522	https://dx.doi.org/10.1177/0267659118824219	Xu 2019	Excluded - irrelevant (title and abstract screening)
Veno-Arterial Extracorporeal Membrane Oxygenation for Cardiogenic Shock: An Introduction for the Busy Clinician	Eckman P.M.; Katz J.N.; El Banayosy A.; Bohula E.A.; Sun B.; Van Diepen S.	2019	Circulation	140	24	2019-2037	https://dx.doi.org/10.1161/CIRCULATIONAHA.119.034512	Eckman 2019	Excluded - irrelevant (title and abstract screening)
What are the results of venoarterial extracorporeal membrane oxygenation bridging to heart transplantation?	Urban M.; Siddique A.; Merritt-Genore H.; Um J.	2019	Interactive Cardiovascular and Thoracic Surgery	29	4	632-634	https://dx.doi.org/10.1093/icvts/ivz096	Urban 2019	Excluded - irrelevant (title and abstract screening)
Use veno-venous extra corporeal membrane oxygenation in elderly patients with post-cardiotomy hypoxia: the changing paradigm of respiratory support in adult respiratory distress syndrome	Volpi S.; Sertic F.; Valchanov K.; De Silva R.	2019	Journal of cardiothoracic surgery	14	1	10	https://dx.doi.org/10.1186/s13019-019-0833-y	Volpi 2019	Excluded - irrelevant (title and abstract screening)
Outcomes of emergency laparotomy in patients on extracorporeal membrane oxygenation for severe respiratory failure: A retrospective, observational cohort study	McCann C.; Adams K.; Schizas A.; George M.; Barrett N.A.; Wyncoll D.L.A.; Camporota L.	2019	Journal of Critical Care	53	(McCann, Barrett, Wyncoll, Camporota) Department of Critical Care, Guy's and St Thomas' NHS Foundation Trust, London, United Kingdom(Adams, Schizas, George) Department of Colorectal Surgery, Guy's and St Thomas' NHS Foundation Trust, London, United Kingdo	253-257	https://dx.doi.org/10.1016/j.jcrc.2019.06.021	McCann 2019	Excluded - irrelevant (title and abstract screening)
Outcomes following venoarterial extracorporeal membrane oxygenation in children with refractory cardiogenic disease	Yang L.; Ye L.; Fan Y.; He W.; Zong Q.; Zhao W.; Lin R.	2019	European Journal of Pediatrics	178	6	783-793	https://dx.doi.org/10.1007/s00431-019-03352-5	Yang 2019	Excluded - irrelevant (title and abstract screening)
Risk factors associated with 30-day mortality for out-of-center ECMO support: experience from the newly launched ECMO retrieval service	Djordjevic I.; Sabashnikov A.; Deppe A.C.; Kuhn E.; Eghbalzadeh K.; Merkle J.; Maier J.; Weber C.; Azizov F.; Sindhu D.; Wahlers T.	2019	Journal of Artificial Organs	22	2	110-117	https://dx.doi.org/10.1007/s10047-019-01092-9	Djordjevic 2019	Excluded - irrelevant (title and abstract screening)
Community versus hospital-acquired pneumonia in patients requiring extracorporeal membrane oxygenation	Park C.; Na S.J.; Chung C.R.; Cho Y.H.; Suh G.Y.; Jeon K.	2019	Therapeutic Advances in Respiratory Disease	13	(Park, Na, Chung, Suh, Jeon) Department of Critical Care Medicine, Samsung Medical Center, Sungkyunkwan University School of Medicine, Seoul, South Korea(Cho) Department of Thoracic and Cardiovascular Surgery, Samsung Medical Center, Sungkyunkwan Universi		https://dx.doi.org/10.1177/1753466618821038	Park 2019	Excluded - irrelevant (title and abstract screening)
Impella 5.0 therapy as a bridge-to-decision option for patients on extracorporeal life support with unclear neurological outcomes	Bernhardt A.M.; Zipfel S.; Reiter B.; Hakmi S.; Castro L.; Soffker G.; Kluge S.; Lubos E.; Rybczinski M.; Grahn H.; Schrage B.; Becher P.M.; Barten M.J.; Westermann D.; Blankenberg S.; Reichenspurner H.	2019	European Journal of Cardio-thoracic Surgery	56	6	1031-1036	https://dx.doi.org/10.1093/ejcts/ezz118	Bernhardt 2019	Excluded - irrelevant (title and abstract screening)
Post-cardiotomy venovenous extracorporeal membrane oxygenation without heparinization	Takagaki M.; Yamaguchi H.; Ikeda N.; Takeda K.; Kasai F.; Yahagi K.; Kanzaki S.; Mitsuyama S.; Kadowaki T.; Kotani T.	2019	General Thoracic and Cardiovascular Surgery	67	11	982-986	https://dx.doi.org/10.1007/s11748-018-0990-2	Takagaki 2019	Excluded - irrelevant (title and abstract screening)
The chronic ICU patient: Is intensive care worthwhile for patients with very prolonged ICU-stay (>= 90days)?	Roedl K.; Amann D.; Eichler L.; Fuhrmann V.; Kluge S.; Muller J.	2019	European Journal of Internal Medicine	69	(Roedl, Amann, Eichler, Fuhrmann, Kluge, Muller) Department of Intensive Care Medicine, University Medical Center Hamburg-Eppendorf, Hamburg, Germany(Muller) Department of Anaesthesia, Tabea Hospital, Hamburg, Germany	71-76	https://dx.doi.org/10.1016/j.ejim.2019.08.024	Roedl 2019	Excluded - irrelevant (title and abstract screening)
Structured review of post-cardiotomy extracorporeal membrane oxygenation: part 1-Adult patients	Lorusso R.; Raffa G.M.; Alenizy K.; Sluijpers N.; Makhoul M.; Brodie D.; McMullan M.; Wang I.-W.; Meani P.; MacLaren G.; Kowalewski M.; Dalton H.; Barbaro R.; Hou X.; Cavarocchi N.; Chen Y.-S.; Thiagarajan R.; Alexander P.; Alsoufi B.; Bermudez C.A.; Shah A.S.; Haft J.; D'Alessandro D.A.; Boeken U.; Whitman G.J.R.	2019	Journal of Heart and Lung Transplantation	38	11	1125-1143	https://dx.doi.org/10.1016/j.healun.2019.08.014	Lorusso 2019	Excluded - irrelevant (title and abstract screening)
Cardiac Arrest Prior to Venoarterial Extracorporeal Membrane Oxygenation: Risk Factors for Mortality	Fux T.; Holm M.; Corbascio M.; Van Der Linden J.	2019	Critical Care Medicine	47	7	926-933	https://dx.doi.org/10.1097/CCM.0000000000003772	Fux 2019	Excluded - irrelevant (title and abstract screening)
Inotrope Needs in Neonates Requiring Extracorporeal Membrane Oxygenation for Respiratory Failure	Sewell E.K.; Piazza A.J.; Davis J.; Heard M.L.; Figueroa J.; Keene S.D.	2019	Journal of Pediatrics	214	(Sewell, Piazza, Keene) Department of Pediatrics, Emory University School of Medicine, Atlanta, GA, United States(Sewell, Piazza, Keene) Division of Neonatology Children's Healthcare of Atlanta, Atlanta, GA, United States(Sewell, Piazza, Keene) Emory + Ch	128-133	https://dx.doi.org/10.1016/j.jpeds.2019.07.029	Sewell 2019	Excluded - irrelevant (title and abstract screening)
Risk factors for refractory septic shock treated with VA ECMO	Han L.; Zhang Y.; Wu W.; He P.	2019	Annals of Translational Medicine	7	18	7	https://dx.doi.org/10.21037/atm.2019.08.07	Han 2019	Excluded - irrelevant (title and abstract screening)
Neonatal Cardiac ECMO in 2019 and Beyond	Roeleveld P.P.; Mendonca M.	2019	Frontiers in Pediatrics	7	(Roeleveld) Pediatric Intensive Care, Leiden University Medical Center, Leiden, Netherlands(Mendonca) Pediatric Intensive Care Unit, Children's Hospital, Inselspital, Bern University Hospital, Bern, Switzerland	327	https://dx.doi.org/10.3389/fped.2019.00327	Roeleveld 2019	Excluded - irrelevant (title and abstract screening)
Target Temperature Management May Not Improve Clinical Outcomes of Extracorporeal Cardiopulmonary Resuscitation	Kim Y.S.; Cho Y.H.; Sung K.; Ryu J.-A.; Chung C.R.; Suh G.Y.; Yang J.H.; Yang J.-H.	2019	Journal of Intensive Care Medicine	34	10	790-796	https://dx.doi.org/10.1177/0885066618801269	Kim 2019	Excluded - irrelevant (title and abstract screening)
Predicting mortality in patients undergoing VA-ECMO after coronary artery bypass grafting: The REMEMBER score	Wang L.; Yang F.; Wang X.; Xie H.; Fan E.; Ogino M.; Brodie D.; Wang H.; Hou X.	2019	Critical Care	23	1	11	https://dx.doi.org/10.1186/s13054-019-2307-y	Wang 2019	Excluded - irrelevant (title and abstract screening)
Management of primary graft failure after heart transplantation: Preoperative risks, perioperative events, and postoperative decisions	Truby L.K.; DeRoo S.; Spellman J.; Jennings D.L.; Takeda K.; Fine B.; Restaino S.; Farr M.	2019	Clinical Transplantation	33	6	e13557	https://dx.doi.org/10.1111/ctr.13557	Truby 2019	Excluded - irrelevant (title and abstract screening)
Outcomes of mechanical ventilation according to WIND classification in pediatric patients	Choi A.Y.; Kim M.; Park E.; Son M.H.; Ryu J.-A.; Cho J.	2019	Annals of Intensive Care	9	1	72	https://dx.doi.org/10.1186/s13613-019-0547-2	Choi 2019	Excluded - irrelevant (title and abstract screening)
Inhaled nitric oxide dependency at the end of double-lung transplantation: a boosted propensity score cohort analysis	Fessler J.; Godement M.; Pirracchio R.; Marandon J.-Y.; Thes J.; Sage E.; Roux A.; Parquin F.; Cerf C.; Fischler M.; Le Guen M.	2019	Transplant International	32	3	244-256	https://dx.doi.org/10.1111/tri.13381	Fessler 2019	Excluded - irrelevant (title and abstract screening)
Neonatal myocardial infarction in Williams-Beuren syndrome	Lesmana H.; Dyer L.; Morales D.L.S.; Ryan T.D.; Hopkin R.J.	2019	Progress in Pediatric Cardiology	53	(Lesmana) Department of Hematology, St. Jude Children's Research Hospital, Memphis, TN, United States(Lesmana) Department of Oncology, St. Jude Children's Research Hospital, Memphis, TN, United States(Dyer, Hopkin) Division of Human Genetics, Cincinnati C	59-64	https://dx.doi.org/10.1016/j.ppedcard.2019.01.002	Lesmana 2019	Excluded - irrelevant (title and abstract screening)
Outcomes and factors associated with early mortality in pediatric and neonatal patients requiring extracorporeal membrane oxygenation for heart and lung failure	Azizov F.; Merkle J.; Fatullayev J.; Eghbalzadeh K.; Djordjevic I.; Weber C.; Saenko S.; Kroener A.; Zeriouh M.; Sabashnikov A.; Bennink G.; Wahlers T.	2019	Journal of Thoracic Disease	11	Supplement6	S871-S888	https://dx.doi.org/10.21037/jtd.2018.11.107	Azizov 2019	Excluded - irrelevant (title and abstract screening)
Efficacy of left heart decompression during extracorporeal membrane oxygenation: A case-control study	Ok Y.J.; Jung S.-H.; Lee S.-W.; Ahn J.-M.; Lim J.Y.	2019	Journal of Thoracic Disease	11	3	865-872	https://dx.doi.org/10.21037/jtd.2019.01.110	Ok 2019	Excluded - irrelevant (title and abstract screening)
Extracorporeal membrane oxygenation bridges inoperable patients to definitive cardiac operation	Dobrilovic N.; Lateef O.; Michalak L.; Delibasic M.; Raman J.	2019	ASAIO Journal	65	1	43-48	https://dx.doi.org/10.1097/MAT.0000000000000741	Dobrilovic 2019	Excluded - irrelevant (title and abstract screening)
Blood Lactate as a Reliable Marker for Mortality of Pediatric Refractory Cardiogenic Shock Requiring Extracorporeal Membrane Oxygenation	Yang L.; Fan Y.; Lin R.; He W.	2019	Pediatric Cardiology	40	3	602-609	https://dx.doi.org/10.1007/s00246-018-2033-2	Yang 2019	Excluded - irrelevant (title and abstract screening)
Concurrent initiation of intra-aortic balloon pumping with extracorporeal membrane oxygenation reduced in-hospital mortality in postcardiotomy cardiogenic shock	Chen K.; Hou J.; Tang H.; Hu S.	2019	Annals of Intensive Care	9	1	16	https://dx.doi.org/10.1186/s13613-019-0496-9	Chen 2019	Excluded - irrelevant (title and abstract screening)
80th SIC National Congress 2019	Anonymous.	2019	European Heart Journal, Supplement	21	SUPPL J			Anonymous 2019	Excluded - irrelevant (title and abstract screening)
The role of extracorporeal membrane oxygenation support in malignant infantile pertussis	Calheiros-Trigo F.; Lisboa L.; Silva M.J.; Roncon-Albuquerque R.; Ribeiro A.	2019	European Journal of Pediatrics	178	11	1649-1650	https://dx.doi.org/10.1007/s00431-019-03466-w	Calheiros-Trigo 2019	Excluded - irrelevant (title and abstract screening)
Outcomes and prognostication of patients with ARDS given immunosuppression as rescue on a Specialist Respiratory Critical Care Unit	Remmington C.; Ledot S.; Patel B.; Morgan C.; Passariello M.; Price S.; Xu T.; Doyle J.; Desai S.; Wells A.; Singh S.	2019	Intensive Care Medicine Experimental	7	Supplement 3		https://dx.doi.org/10.1186/s40635-019-0265-y	Remmington 2019	Excluded - irrelevant (title and abstract screening)
Post resuscitation predictors of outcome in patients admitted in ICU for Out of hospital cardiac arrest	Bagliani A.; Tavazzi G.; Orlando A.; Maggio G.; Belliato M.; Mojoli F.; Iotti G.	2019	Intensive Care Medicine Experimental	7	Supplement 3		https://dx.doi.org/10.1186/s40635-019-0265-y	Bagliani 2019	Excluded - irrelevant (title and abstract screening)
New targets for veno-venous extracorporeal membrane oxygenation support in acute respiratory distress syndrome: Insights from the inflammatory/coagulation miRNAs patterns	Martucci G.; Miceli V.; Occhipinti G.; Papeo A.; Panarello G.; Spina C.; Carcione C.; Agnese V.; Tuzzolino F.; Conaldi P.G.; Arcadipane A.	2019	Intensive Care Medicine Experimental	7	Supplement 3		https://dx.doi.org/10.1186/s40635-019-0265-y	Martucci 2019	Excluded - irrelevant (title and abstract screening)
A case of postoperative atelectasis treated by prone positioning in the immediate postoperative period of lung transplantation	Cho W.; Kim Y.S.; Kim D.	2019	Respirology	24	Supplement 2	213		Cho 2019	Excluded - irrelevant (title and abstract screening)
Pre-operative serum lactate predicts mortality in patients implanted with veno-arterial extracorporeal membrane oxygenation (VA-ECMO)	Tashtish N.; Zanath E.; Karnib M.; Al-Kindi S.; Mitchel S.; Elgudin Y.; Medalion B.; Deo S.; Sareyyupoglu B.; Zacharias M.; Oliveira G.; Lytle F.; ElAmm C.	2019	ASAIO Journal	65	Supplement 1	63	https://dx.doi.org/10.1097/MAT.0000000000001007	Tashtish 2019	Excluded - irrelevant (title and abstract screening)
Veno-arterial extracorporeal membrane oxygenation (VA ECMO) support in adult patients with refractory septic shock	Jacoby K.; Romero R.S.; Spanier M.; Huelster J.; Smith C.; St Hill C.	2019	ASAIO Journal	65	Supplement 2	64	https://dx.doi.org/10.1097/MAT.0000000000001072	Jacoby 2019	Excluded - irrelevant (title and abstract screening)
Causes and timing of death in patients supported with VV ECMO-what can we learn?	Deatrick K.; Galvagno S.; Mazzeffi M.; Kaczorowski D.; Madathil R.; Rector R.; Tabatabai A.; Haase D.; Scalea T.; Menaker J.	2019	ASAIO Journal	65	Supplement 2	43	https://dx.doi.org/10.1097/MAT.0000000000001072	Deatrick 2019	Excluded - irrelevant (title and abstract screening)
The metabolic demands of extracorporeal membrane oxygenation in older infants and children	Ewing L.; Ramirez R.; Starr J.; Lam D.; Mink R.	2019	ASAIO Journal	65	Supplement 2	81	https://dx.doi.org/10.1097/MAT.0000000000001072	Ewing 2019	Excluded - irrelevant (title and abstract screening)
Extracorporeal membrane oxygenation and class iii obesity as a traditional contraindication: The data says otherwise	Barrett P.; Dean D.A.; Reedy R.	2019	ASAIO Journal	65	Supplement 2	78	https://dx.doi.org/10.1097/MAT.0000000000001072	Barrett 2019	Excluded - irrelevant (title and abstract screening)
Outcomes forextracorporeal membrane oxygenation support for failure to wean from cardiopulmonary bypass after pediatric cardiac surgery	Sperotto F.; Thiagarajan R.R.; Cogo P.; Polito A.	2019	Circulation	140	Supplement 1		https://dx.doi.org/10.1161/circ.140.suppl_1.12880	Sperotto 2019	Excluded - irrelevant (title and abstract screening)
Predicting safe liberation from venovenous extracorporeal membrane oxygenation in patients with severe acute respiratory distress syndrome	Al-Fares A.A.; Fan E.; Ferguson N.D.; Cypel M.; Keshavjee S.; Del Sorbo L.	2019	American Journal of Respiratory and Critical Care Medicine	199	9			Al-Fares 2019	Excluded - irrelevant (title and abstract screening)
Inhaled iloprost added-on to nitric oxide rescues a neonate with severe congenital diaphragmatic hernia without extracorporeal membrane oxygenation	Kitamura S.; Sawada H.; Mitani Y.; Ohashi H.; Yodoya N.; Ooya K.; Hirayama M.; Matsushita K.; Koike Y.; Inoue M.; Uchida K.; Maruyama K.	2019	American Journal of Respiratory and Critical Care Medicine	199	9			Kitamura 2019	Excluded - irrelevant (title and abstract screening)
Venoarterial Extracorporeal Membrane Oxygenation in Cardiogenic Shock: Exploring prognostic variables and risk prediction tools	Goncalves Teixeira P.M.; Passos Silva M.; Mbala D.; Ana Canelas M.; Varela M.; Raquel Barbosa A.; Guerreiro C.; Mosalina A.; Dias T.; Queiros P.; Fontes-Carvalho R.; Ponte M.; Dias A.; Caeiro D.; Braga P.	2019	European Heart Journal	40	Supplement 1	3607	https://dx.doi.org/10.1093/eurheartj/ehz746.0679	GoncalvesTeixeira 2019	Excluded - irrelevant (title and abstract screening)
Decision making in an adolescent requiring emergent heart transplant-Is HLA matching relevant?	Raj S.; Maiya S.; Shetty V.; Punnen J.	2019	Transplantation	103	11 Supplement 1	S85		Raj 2019	Excluded - irrelevant (title and abstract screening)
Streptococcus pyogenes causing purpura fulminans and septic shock in a child requiring ecmo support	Wheaton T.; DaSilva S.; Misra A.	2019	Critical Care Medicine	47	1 Supplement 1			Wheaton 2019	Excluded - irrelevant (title and abstract screening)
Consideration of ECMO cannulation for neonatal hydrops and ventricular tachycardia	Kolmar A.; Turner D.	2019	Critical Care Medicine	47	1 Supplement 1			Kolmar 2019	Excluded - irrelevant (title and abstract screening)
Successful use of ECMO therapy for obstructive shock due to primary cardiac lymphoma	Son R.; Shigemitsu K.; Matoi A.; Rinka H.	2019	Critical Care Medicine	47	1 Supplement 1			Son 2019	Excluded - irrelevant (title and abstract screening)
Cidofovir and immune globulin treatment in an immunocompetent child with adenovirus on ecmo	Sellers L.; Norris K.; Oates M.; Watson C.	2019	Critical Care Medicine	47	1 Supplement 1			Sellers 2019	Excluded - irrelevant (title and abstract screening)
A single numerical score to represent care over time across the entire respiratory support spectrum	Kheir J.; Van Den Bosch S.; Sinha A.	2019	Critical Care Medicine	47	1 Supplement 1			Kheir 2019	Excluded - irrelevant (title and abstract screening)
Changes in respiratory dead space and carbon dioxide elimination during ECMO	Derespina K.; Aydin S.; Kaushik S.; Eisen L.; Carlese A.; Shiloh A.; Ofori-Amanfo G.	2019	Critical Care Medicine	47	1 Supplement 1			Derespina 2019	Excluded - irrelevant (title and abstract screening)
Measuring the resting energy expenditure of children while on ECMO: A pilot study	Ewing L.; Ramirez R.; Starr J.; Lam D.; Mink R.	2019	Critical Care Medicine	47	1 Supplement 1			Ewing 2019	Excluded - irrelevant (title and abstract screening)
FROM DIAGNOSING ACUTE PROMYELOCYTIC LEUKEMIA TO EXTRACORPOREAL MEMBRANE OXYGENATION IN TWO WEEKS	Eliliwi M.; Gary P.; Hirsh B.; Meyfeldt J.; Lande L.	2019	Chest	156	4 Supplement	A2170-A2171	https://dx.doi.org/10.1016/j.chest.2019.08.2106	Eliliwi 2019	Excluded - irrelevant (title and abstract screening)
SARCOPENIA: A PROGNOSTIC FACTOR IN PATIENTS WITH SEVERE ACUTE REPIRATORY FAILURE APPLYING ECMO THERAPY	Chung J.H.; Noh J.-H.; Kim T.; Yeo H.J.	2019	Chest	156	4 Supplement	A1038	https://dx.doi.org/10.1016/j.chest.2019.08.958	Chung 2019	Excluded - irrelevant (title and abstract screening)
Outcomes following veno-arterial extracorporeal membrane oxygenation for post-cardiotomy cardiogenic shock in adult cardiac surgical patients with a normal preoperative left ventricular ejection fraction	Menon P.; Zakhary W.Z.A.; Noack T.; Lehmann S.; Borger M.; Ender J.; Forner A.F.	2019	Journal of Cardiothoracic and Vascular Anesthesia	33	Supplement 2	S166-S167	https://dx.doi.org/10.1053/j.jvca.2019.07.050	Menon 2019	Excluded - irrelevant (title and abstract screening)
Mechanical circulatory support in pneumonia-related cardiomyopathy: A challenge of cardiopulmonary pathophysiology during weaning	Haider S.F.; Morosin M.; Fisher R.; Doyle J.; Trimlett R.; Caetano F.; Price S.	2019	Journal of the Intensive Care Society	20	2 Supplement	232-233	https://dx.doi.org/10.1177/1751143719835452	Haider 2019	Excluded - irrelevant (title and abstract screening)
Echocardiography in the evaluation of sepsis-induced cardiomyopathy managed with venoarterial extracorporeal mechanical oxygenation (VA-ECMO)	Soliman H.; Morosin M.; Ledot S.; Caetano F.; Fisher R.; Uddin S.; Price S.	2019	Journal of the Intensive Care Society	20	2 Supplement	226-227	https://dx.doi.org/10.1177/1751143719835452	Soliman 2019	Excluded - irrelevant (title and abstract screening)
A case of peripartum cardiomyopathy supported by VA-ECMO	Baker A.; Caetano F.; Price S.; Uddin S.; Trimlett R.; Arachchillage D.	2019	Journal of the Intensive Care Society	20	2 Supplement	226	https://dx.doi.org/10.1177/1751143719835452	Baker 2019	Excluded - irrelevant (title and abstract screening)
Thoracoscopic segmentectomy on ECMO to manage a second primary lung cancer in a patient with a prior left pneumonectomy	Koliakos E.; Rotas I.; Colombier S.; Grange J.C.; Delay D.; Gex G.; Perentes J.Y.	2019	Respiration	97	6	631	https://dx.doi.org/10.1159/000499887	Koliakos 2019	Excluded - irrelevant (title and abstract screening)
Congenital alveolar dysplasia	Guerin S.; Mornand A.; Ruchonnet-Metrailler I.; Barazzone C.; Rochat I.; Blanchon S.	2019	Respiration	97	6	625-626	https://dx.doi.org/10.1159/000499887	Guerin 2019	Excluded - irrelevant (title and abstract screening)
Concurrent initiation of intra-aortic balloon pumping with extracorporeal membrane oxygenation reduced in-hospital mortality in postcardiotomy cardiogenic shock	Kai Chen K.; Tang H.W.; Hou J.F.; Hu S.S.	2019	European Journal of Heart Failure	21	Supplement 1	30	https://dx.doi.org/10.1002/ejhf.1488	KaiChen 2019	Excluded - irrelevant (title and abstract screening)
Advanced practice providers' utilization of EUROMACS (european registry for patients with mechanical circulatory support): Single center experience	Ylenia Ann Quiaoit Y.A.; Lentz B.L.; Lajoie J.L.; Molina M.R.M.	2019	European Journal of Heart Failure	21	Supplement 1	296	https://dx.doi.org/10.1002/ejhf.1488	YleniaAnnQuiaoit 2019	Excluded - irrelevant (title and abstract screening)
Extracorporeal support life support. Insights form ventricular support with ECMO, levitronix and heartmate 3 in a patient with fulminant myocarditis and poor prognostic indicators	German Camilo Giraldo G.C.; Salazar L.; Figueredo A.; Pizarro C.; Echeverria L.E.	2019	European Journal of Heart Failure	21	Supplement 1	13	https://dx.doi.org/10.1002/ejhf.1488	GermanCamiloGiraldo 2019	Excluded - irrelevant (title and abstract screening)
ECMO after cardiac arrest due to chagas cardiomyopathy	Mateos Gaitan R.; Sousa-Casasnovas I.; Juarez Fernandez M.; Devesa Montero C.; Bruna Fernandez V.; Vicent Alaminos L.; Martinez-Selles D'Oliveira Soares M.; Fernandez-Aviles Diaz F.	2019	European Heart Journal: Acute Cardiovascular Care	8	Supplement 1	126-127	https://dx.doi.org/10.1177/2048872619829424	MateosGaitan 2019	Excluded - irrelevant (title and abstract screening)
Switch from VA-ECMO to VAV-or VVA-ECMO in Harlequin-syndrome?	Vandenbriele C.; Caetano F.A.; Fisher R.; Patel B.; Trimlett R.; Price S.	2019	European Heart Journal: Acute Cardiovascular Care	8	Supplement 1	7	https://dx.doi.org/10.1177/2048872619829424	Vandenbriele 2019	Excluded - irrelevant (title and abstract screening)
Experience in pediatric ECMO in postoperative cardiac patients at a tertiary care hospital	Joshi V.; Langanecha B.; Surti J.; Solanki A.	2019	Archives of Disease in Childhood	104	Supplement 2	A149	https://dx.doi.org/10.1136/archdischild-2019-rcpch.353	Joshi 2019	Excluded - irrelevant (title and abstract screening)
Mechanical circulatory support in pediatric age: Experience, outcomes and morbidity	Abreu S.; Brandao C.; Trigo C.; Rodrigues R.; Pinto F.; Fragata J.	2019	Cardiology in the Young	29	Supplement 1	S174	https://dx.doi.org/10.1017/S1047951119000489	Abreu 2019	Excluded - irrelevant (title and abstract screening)
Acute kidney injury in patients with severe acute respiratory distress syndrome requiring extracorporeal membrane oxygenation: Incidence, prognostic impact, and risk factors	Panholzer B.; Pilarczyk K.; Huenges K.; Morun G.; Eide A.M.; Rusch R.; Balke L.; Bewig B.; Haake N.; Cremer J.; Haneya A.	2019	Thoracic and Cardiovascular Surgeon	67	Supplement 1		https://dx.doi.org/10.1055/s-0039-1678929	Panholzer 2019	Excluded - irrelevant (title and abstract screening)
Ecls: nourish to survive?	Mehmet S.; Rohrbach S.; Oswald I.; Weiss B.; Denke M.; Uhlich H.; Boning A.; Niemann B.	2019	Thoracic and Cardiovascular Surgeon	67	Supplement 1		https://dx.doi.org/10.1055/s-0039-1679004	Mehmet 2019	Excluded - irrelevant (title and abstract screening)
Using ventricular assist device (VAD) as bridge to myocardial recovery followed by device explantation in paediatric patients-An emerging therapeutic option for acute heart failure	Khushnood A.; Simpson E.; Chila T.; Reinhardt Z.; O'Sullivan J.; Nassar M.; Khan A.; De Rita F.	2019	Pediatric Transplantation	23	Supplement 1		https://dx.doi.org/10.1111/petr.13433	Khushnood 2019	Excluded - irrelevant (title and abstract screening)
Timing and rate of failure of extracorporeal membranes and their relationship to survival in patients with severe acute respiratory failure: A cohort study	Sanderson B.; Meadows C.; Dissanayake C.; Correa G.; Barrett N.; Vasques F.; Shankar-Hari M.; Camporota L.	2019	Perfusion (Germany)	34	1 Supplement	137-138	https://dx.doi.org/10.1177/0267659119829686	Sanderson 2019	Excluded - irrelevant (title and abstract screening)
Predicting mortality in patients undergoing VA-ECMO after coronary artery bypass grafting: The REMEMBER score	Wang L.; Yang F.; Fan E.; Ogino M.; Brodie D.; Wang H.; Hou X.	2019	Perfusion (Germany)	34	1 Supplement	136-137	https://dx.doi.org/10.1177/0267659119829686	Wang 2019	Excluded - irrelevant (title and abstract screening)
Experience with extracorporeal membrane oxygenation for postcardiotomy cardiogenic shock in the older population more than 65 years of age	Yang F.; Wang L.; Du Z.; Jiang C.; Cui Y.; Hao X.; Wang H.; Hou X.	2019	Perfusion (Germany)	34	1 Supplement	135	https://dx.doi.org/10.1177/0267659119829686	Yang 2019	Excluded - irrelevant (title and abstract screening)
VA-ECMO for fulminant myocarditis: Three patients case series	Sasaki T.; Sakai T.; Kudo K.; Hoshino K.; Uchida K.; Imai M.; Satori K.; Kurosawa K.; Kogure S.; Niwamae N.; Tange S.	2019	Perfusion (Germany)	34	1 Supplement	167-168	https://dx.doi.org/10.1177/0267659119829686	Sasaki 2019	Excluded - irrelevant (title and abstract screening)
VA-ECMO in patients undergoing cardiac surgery with cardiac arrest followed by mechanical resuscitation and subsequent eCPR	Radakovic D.; Hamouda K.; Schade I.; Bening C.; Schimmer C.; Magyar A.; Sayed S.; Leyh R.; Aleksic I.	2019	Perfusion (Germany)	34	1 Supplement	125-126	https://dx.doi.org/10.1177/0267659119829686	Radakovic 2019	Excluded - irrelevant (title and abstract screening)
Impella RP post extracorporeal membrane oxygenation to support the failing right ventricle after left ventricular assist device implantation	Fernandez-Garda R.; Castrodeza-Calvo J.; Zaleska-Kociekca M.; Rial-Baston V.; Riesgo-Gil F.; Monteagudo-Vela M.; Garcia-Saez D.; Panoulas V.; Simon A.; Hurtado-Doce A.	2019	Perfusion (Germany)	34	1 Supplement	188	https://dx.doi.org/10.1177/0267659119829686	Fernandez-Garda 2019	Excluded - irrelevant (title and abstract screening)
When ECMO is not enough-combination with hemoadsorbtion for hemodynamic stabilisation	Berden J.; Golicnik A.; Gorjup V.	2019	Perfusion (Germany)	34	1 Supplement	154-155	https://dx.doi.org/10.1177/0267659119829686	Berden 2019	Excluded - irrelevant (title and abstract screening)
Hybrid ECMO is one of the strategies for patients with inadequate perfusion and high mortality	Fujita K.; Izawa T.; Konn A.; Kobayashi M.	2019	Perfusion (Germany)	34	1 Supplement	91	https://dx.doi.org/10.1177/0267659119829686	Fujita 2019	Excluded - irrelevant (title and abstract screening)
Role of Extra-Corporeal Life Support (ECLS) in thrombotic obstruction of prosthetic mitral valve: A case report	Puppala N.K.; Wagh A.; Lotto A.; Nolan S.; Bowes M.; Faulkner J.; Loggos S.; Horan M.	2019	Perfusion (Germany)	34	1 Supplement	182-183	https://dx.doi.org/10.1177/0267659119829686	Puppala 2019	Excluded - irrelevant (title and abstract screening)
Fluid balance is an early predictor for mortality among adult patients supported by VV-ECMO	Petzoldt S.; Lepper P.; Seiler F.	2019	Perfusion (Germany)	34	1 Supplement	148-149	https://dx.doi.org/10.1177/0267659119829686	Petzoldt 2019	Excluded - irrelevant (title and abstract screening)
VA-ECMO-a hindrance to ventricular septal defect diagnosis. A case report	Zaleska-Kociecka M.; Garda R.F.; Castrodeza J.; Lees N.J.; Hurtado Doce A.	2019	Perfusion (Germany)	34	1 Supplement	178-179	https://dx.doi.org/10.1177/0267659119829686	Zaleska-Kociecka 2019	Excluded - irrelevant (title and abstract screening)
Veno-arterial extracorporeal membrane oxygenation in cardiogenic shock: Prognostic variables and performance of different clinical risk scores	Goncalves Teixeira P.M.; Passos Silva M.; Mbala D.; Ponte M.; Morais G.; Dias A.; Rodrigues A.; Braga P.; Caeiro D.	2019	Perfusion (Germany)	34	1 Supplement	115	https://dx.doi.org/10.1177/0267659119829686	GoncalvesTeixeira 2019	Excluded - irrelevant (title and abstract screening)
A novel contrast echocardiography technique to identify optimal hemodynamic conditions for myocardial recovery in a porcine model of VA-ECMO	Zhou X.; Zhang Z.; Suarez-Pierre A.; Lui C.; Choi C.W.	2019	Perfusion (Germany)	34	1 Supplement	208-209	https://dx.doi.org/10.1177/0267659119829686	Zhou 2019	Excluded - irrelevant (title and abstract screening)
Outcomes of postcardiotomy veno-arterial extracorporeal membrane oxygenation in adult patients	Ryu S.; Kang P.	2019	Perfusion (Germany)	34	1 Supplement	144-145	https://dx.doi.org/10.1177/0267659119829686	Ryu 2019	Excluded - irrelevant (title and abstract screening)
Neurophysiological prognostication in venoarterial extracorporeal membrane oxygenation	McDevitt W.; Farley M.; Jones T.; Martin-Lamb D.; Scholefield B.; Seri S.	2019	Perfusion (Germany)	34	1 Supplement	233-234	https://dx.doi.org/10.1177/0267659119829686	McDevitt 2019	Excluded - irrelevant (title and abstract screening)
Assessing Left Ventricular Unloading and Wall Tension to Predict the Need for Durable Mechanical Circulatory Support after Peripheral VA-ECMO	Prasad A.; Brehm C.E.; Goldenberg M.; Ghodsizad A.; Koerner M.M.; Banayosy A.E.; Singbartl K.	2019	Journal of Heart and Lung Transplantation	38	4 Supplement	S173-S174	https://dx.doi.org/10.1016/j.healun.2019.01.416	Prasad 2019	Excluded - irrelevant (title and abstract screening)
10-Year Outcomes of Extracorporeal Cardiopulmonary Resuscitation for In-Hospital Cardiac Arrest at a Tertiary Center	Salna M.; Garan A.R.; Takayama H.; Cevasco M.; Witer L.J.; Sanchez J.; Kurlansky P.; Brodie D.; Colombo P.C.; Naka Y.; Takeda K.	2019	Journal of Heart and Lung Transplantation	38	4 Supplement	S432-S433	https://dx.doi.org/10.1016/j.healun.2019.01.1104	Salna 2019	Excluded - irrelevant (title and abstract screening)
Mid Term Survival after VA ECMO Weaning	Vincentelli A.; Rousse N.; Loobuyck V.; Moussa M.; Mugnier A.; Soquet J.; Robin E.; Juthier F.; Goeminne C.; Banfi C.	2019	Journal of Heart and Lung Transplantation	38	4 Supplement	S176	https://dx.doi.org/10.1016/j.healun.2019.01.422	Vincentelli 2019	Excluded - irrelevant (title and abstract screening)
Role of Extracorporeal Membrane Oxygenation Support as a Bridge to Medical Therapy in Decompensated Pulmonary Hypertension	Tsai M.; Hsu C.; Yang P.; Lin T.; Chen D.; Luo C.; Hu Y.; Roan J.	2019	Journal of Heart and Lung Transplantation	38	4 Supplement	S492-S493	https://dx.doi.org/10.1016/j.healun.2019.01.1253	Tsai 2019	Excluded - irrelevant (title and abstract screening)
Extracorporeal Membrane Oxygenation for Primary Graft Dysfunction after Lung Transplantation	Harano T.; D'Cunha J.; Morrell M.R.; Luketich J.D.; Sanchez P.	2019	Journal of Heart and Lung Transplantation	38	4 Supplement	S330	https://dx.doi.org/10.1016/j.healun.2019.01.834	Harano 2019	Excluded - irrelevant (title and abstract screening)
Hemodynamic monitoring in the extracorporeal membrane oxygenation patient	Krishnan S.; Schmidt G.A.	2019	Current Opinion in Critical Care	25	3	285-291	https://dx.doi.org/10.1097/MCC.0000000000000602	Krishnan 2019	Excluded - irrelevant (title and abstract screening)
Return to cardiopulmonary bypass (CPB) after the norwood procedure and implications for outcomes	Gellings J.; Johnson W.; Ghanayem N.; Mitchell M.; Tweddell J.; Hoffman G.; Hraska V.; Woods R.	2018	World Journal for Pediatric and Congenital Hearth Surgery	9	2	NP8-NP9	https://dx.doi.org/10.1177/2150135118757908	Gellings 2018	Excluded - irrelevant (title and abstract screening)
Hypercapnia during weaning from prolonged venovenous extracorporeal membrane oxygenation in acute respiratory distress syndrome	Shen H.-N.; Huang H.-L.	2018	Respirology	23	Supplement 2	143-144	https://dx.doi.org/10.1111/resp.13420_148	Shen 2018	Excluded - irrelevant (title and abstract screening)
Impact of age-adjusted charlson comorbidity on hospital survival and short-term outcome of patients with extracorporeal cardiopulmonary resuscitation	Tseng L.-J.; Yu H.-Y.; Wang C.-H.; Chi N.-H.; Huang S.-C.; Chou H.-W.; Shih H.-C.; Chou N.-K.; Chen Y.-S.	2018	Journal of Clinical Medicine	7	10	313	https://dx.doi.org/10.3390/jcm7100313	Tseng 2018	Excluded - irrelevant (title and abstract screening)
Investigation of microcirculation in patients with venoarterial extracorporeal membrane oxygenation life support	Yeh Y.-C.; Lee C.-T.; Wang C.-H.; Tu Y.-K.; Lai C.-H.; Wang Y.-C.; Chao A.; Huang C.-H.; Cheng Y.-J.; Chen Y.-S.	2018	Critical Care	22	1	200	https://dx.doi.org/10.1186/s13054-018-2081-2	Yeh 2018	Excluded - irrelevant (title and abstract screening)
Predicting survival in patients treated with extracorporeal membrane oxygenation after myocardial infarction	Pabst D.; Foy A.J.; Peterson B.; Soleimani B.; Brehm C.E.	2018	Critical Care Medicine	46	5	e359-e363	https://dx.doi.org/10.1097/CCM.0000000000002995	Pabst 2018	Excluded - irrelevant (title and abstract screening)
A 24-Year-Old Woman With Precipitous Respiratory Failure After Lung Transplantation	Warren W.A.; Franco-Palacios D.; King C.S.; Shlobin O.A.; Nathan S.D.; Katugaha S.B.; Mani H.; Brown A.W.	2018	Chest	153	3	e53-e56	https://dx.doi.org/10.1016/j.chest.2017.08.020	Warren 2018	Excluded - irrelevant (title and abstract screening)
Early prediction model for successful bridge to recovery in patients with fulminant myocarditis supported with percutaneous venoarterial extracorporeal membrane oxygenation - Insights from the change pump study -	Sawamura A.; Okumura T.; Hirakawa A.; Ito M.; Ozaki Y.; Ohte N.; Amano T.; Murohara T.	2018	Circulation Journal	82	3	699-707	https://dx.doi.org/10.1253/circj.CJ-17-0549	Sawamura 2018	Excluded - irrelevant (title and abstract screening)
Temporary assist device support for the right ventricle: pre-implant and post-implant challenges	Dandel M.; Hetzer R.	2018	Heart Failure Reviews	23	2	157-171	https://dx.doi.org/10.1007/s10741-018-9678-z	Dandel 2018	Excluded - irrelevant (title and abstract screening)
3-month prognostic impact of severe acute renal failure under veno-venous ECMO support: Importance of time of onset	Delmas C.; Zapetskaia T.; Conil J.M.; Georges B.; Vardon-Bounes F.; Seguin T.; Crognier L.; Fourcade O.; Brouchet L.; Minville V.; Silva S.	2018	Journal of Critical Care	44	(Delmas, Zapetskaia, Conil, Georges, Vardon-Bounes, Seguin, Crognier, Fourcade, Minville, Silva) Intensive Care Unit, Anesthesia and Critical Care department, Rangueil University Hospital, 1 Avenue Jean-Poulhes, Toulouse 31059, France(Delmas) Intensive Ca	63-71	https://dx.doi.org/10.1016/j.jcrc.2017.10.022	Delmas 2018	Excluded - irrelevant (title and abstract screening)
The influence of advanced age on venous-arterial extracorporeal membrane oxygenation outcomes	Salna M.; Takeda K.; Kurlansky P.; Ikegami H.; Fan L.; Han J.; Stein S.; Topkara V.; Yuzefpolskaya M.; Colombo P.C.; Karmpaliotis D.; Naka Y.; Kirtane A.J.; Garan A.R.; Takayama H.	2018	European Journal of Cardio-thoracic Surgery	53	6	1151-1157	https://dx.doi.org/10.1093/ejcts/ezx510	Salna 2018	Excluded - irrelevant (title and abstract screening)
Venoarterial extracorporeal membrane oxygenation for postcardiotomy shock: Risk factors for mortality	Fux T.; Holm M.; Corbascio M.; Lund L.H.; van der Linden J.	2018	Journal of Thoracic and Cardiovascular Surgery	156	5	1894-1902.e3	https://dx.doi.org/10.1016/j.jtcvs.2018.05.061	Fux 2018	Excluded - irrelevant (title and abstract screening)
Surviving refractory out-of-hospital ventricular fibrillation cardiac arrest: Critical care and extracorporeal membrane oxygenation management	Bartos J.A.; Carlson K.; Carlson C.; Raveendran G.; John R.; Aufderheide T.P.; Yannopoulos D.	2018	Resuscitation	132	(Bartos, Carlson, Carlson, Raveendran, Yannopoulos) Division of Cardiology, Department of Medicine, University of Minnesota School of Medicine, Minneapolis, MN, United States(John) Division of Cardiothoracic Surgery, University of Minnesota School of Medi	47-55	https://dx.doi.org/10.1016/j.resuscitation.2018.08.030	Bartos 2018	Excluded - irrelevant (title and abstract screening)
Extracorporeal membrane oxygenation as a bridge to lung transplantation	Xia W.; Xu H.; Mao W.; Chen J.	2018	Zhonghua Wei Zhong Bing Ji Jiu Yi Xue	30	12	1167-1172	https://dx.doi.org/10.3760/cma.j.issn.2095-4352.2018.12.013	Xia 2018	Excluded - irrelevant (title and abstract screening)
Ethical and end of life considerations for neonates requiring ECMO support	Kirsch R.; Munson D.	2018	Seminars in Perinatology	42	2	129-137	https://dx.doi.org/10.1053/j.semperi.2017.12.009	Kirsch 2018	Excluded - irrelevant (title and abstract screening)
Outcomes of patients requiring extracorporeal membrane oxygenation in transcatheter aortic valve implantation: a clinical case series	Higuchi R.; Tobaru T.; Hagiya K.; Saji M.; Takamisawa I.; Shimizu J.; Iguchi N.; Takanashi S.; Takayama M.; Isobe M.	2018	Heart and Vessels	33	11	1343-1349	https://dx.doi.org/10.1007/s00380-018-1183-8	Higuchi 2018	Excluded - irrelevant (title and abstract screening)
Weaning from Mechanical Ventilation in ARDS: Aspects to Think about for Better Understanding, Evaluation, and Management	Wawrzeniak I.C.; Regina Rios Vieira S.; Almeida Victorino J.	2018	BioMed Research International	2018	(Wawrzeniak, Regina Rios Vieira) Programa de Pos-Graduacao em Ciencias Medicas, Universidade Federal Do Rio Grande Do sul, Porto Alegre, Brazil(Wawrzeniak, Regina Rios Vieira, Almeida Victorino) Hospital de Clinicas de Porto Alegre, Brazil(Almeida Victori	5423639	https://dx.doi.org/10.1155/2018/5423639	Wawrzeniak 2018	Excluded - irrelevant (title and abstract screening)
Predictors of survival and ability to wean from short-term mechanical circulatory support device following acute myocardial infarction complicated by cardiogenic shock	Garan A.R.; Eckhardt C.; Takeda K.; Topkara V.K.; Clerkin K.; Fried J.; Masoumi A.; Demmer R.T.; Trinh P.; Yuzefpolskaya M.; Naka Y.; Burkhoff D.; Kirtane A.; Colombo P.C.; Takayama H.	2018	European Heart Journal: Acute Cardiovascular Care	7	8	755-765	https://dx.doi.org/10.1177/2048872617740834	Garan 2018	Excluded - irrelevant (title and abstract screening)
Morbid obesity is not a contraindication to transport on extracorporeal support	Salna M.; Chicotka S.; Biscotti M.; Agerstrand C.; Liou P.; Brodie D.; Bacchetta M.	2018	European Journal of Cardio-thoracic Surgery	53	4	793-798	https://dx.doi.org/10.1093/ejcts/ezx452	Salna 2018	Excluded - irrelevant (title and abstract screening)
Cardiac surgery score (CASUS) improves outcome prediction in patients treated with extracorporal life support (ECLS)	Hofmann B.; Gmelin M.J.; Metz D.; Raspe C.; Wienke A.; Treede H.; Simm A.	2018	Perfusion (United Kingdom)	33	1	36-43	https://dx.doi.org/10.1177/0267659117723456	Hofmann 2018	Excluded - irrelevant (title and abstract screening)
Unloading of the Left Ventricle During Venoarterial Extracorporeal Membrane Oxygenation Therapy in Cardiogenic Shock	Schrage B.; Burkhoff D.; Rubsamen N.; Becher P.M.; Schwarzl M.; Bernhardt A.; Grahn H.; Lubos E.; Soffker G.; Clemmensen P.; Reichenspurner H.; Blankenberg S.; Westermann D.	2018	JACC: Heart Failure	6	12	1035-1043	https://dx.doi.org/10.1016/j.jchf.2018.09.009	Schrage 2018	Excluded - irrelevant (title and abstract screening)
Clinical risk factors of extracorporeal membrane oxygenation support in older adults	Yeh T.-C.; Chang H.-H.; Ger L.-P.; Wang J.-O.; Kao S.; Ho S.-T.	2018	PLoS ONE	13	4	e0195445	https://dx.doi.org/10.1371/journal.pone.0195445	Yeh 2018	Excluded - irrelevant (title and abstract screening)
Incidence and risk factors of groin lymphocele formation after venoarterial extracorporeal membrane oxygenation in cardiogenic shock patients	Salna M.; Takayama H.; Garan A.R.; Kurlansky P.; Farr M.A.; Colombo P.C.; Imahiyerobo T.; Morrissey N.; Naka Y.; Takeda K.	2018	Journal of Vascular Surgery	67	2	542-548	https://dx.doi.org/10.1016/j.jvs.2017.05.127	Salna 2018	Excluded - irrelevant (title and abstract screening)
Retrospective study on the effects of the prognosis of patients treated with extracorporeal membrane oxygenation combined with continuous renal replacement therapy	He P.; Zhang S.; Hu B.; Wu W.	2018	Annals of Translational Medicine	6	23	455	https://dx.doi.org/10.21037/atm.2018.11.12	He 2018	Excluded - irrelevant (title and abstract screening)
Impact of cannula design on packed red blood cell transfusions: Technical advancement to improve outcomes in extracorporeal membrane oxygenation	Martucci G.; Panarello G.; Occhipinti G.; Raffa G.; Tuzzolino F.; Capitanio G.; Carollo T.; Lino G.; Bertani A.; Vitulo P.; Pilato M.; Lorusso R.; Arcadipane A.	2018	Journal of Thoracic Disease	10	10	5813-5821	https://dx.doi.org/10.21037/jtd.2018.09.119	Martucci 2018	Excluded - irrelevant (title and abstract screening)
Vascular complications in adult postcardiotomy cardiogenic shock patients receiving venoarterial extracorporeal membrane oxygenation	Yang F.; Hou D.; Wang J.; Cui Y.; Wang X.; Xing Z.; Jiang C.; Hao X.; Du Z.; Yang X.; Jiang Y.; Hou X.	2018	Annals of Intensive Care	8	1	72	https://dx.doi.org/10.1186/s13613-018-0417-3	Yang 2018	Excluded - irrelevant (title and abstract screening)
Complex surgical treatment of congenital tracheal stenosis with associated unilateral lung agenesis	Sekioka A.; Fukumoto K.; Murata M.; Fukuba R.; Yamoto M.; Takahashi T.; Ohyama K.; Nomura A.; Yamada Y.; Urushihara N.	2018	Journal of Pediatric Surgery Case Reports	31	(Sekioka, Fukumoto, Yamoto, Takahashi, Ohyama, Nomura, Yamada, Urushihara) Department of Pediatric Surgery, Shizuoka Children's Hospital, 860 Urushiyama, Aoi-ku, Shizuoka City, Shizuoka Prefecture 420-8660, Japan(Murata, Fukuba) Department of Cardiovascul	80-83	https://dx.doi.org/10.1016/j.epsc.2018.02.003	Sekioka 2018	Excluded - irrelevant (title and abstract screening)
Extracorporeal membrane oxygenation in pediatric cardiac surgery: A retrospective review of trends and outcomes in Scotland	Khorsandi M.; Davidson M.; Bouamra O.; McLean A.; MacArthur K.; Torrance I.; Wylie G.; Peng E.; Danton M.	2018	Annals of Pediatric Cardiology	11	1	2024-11-03	https://dx.doi.org/10.4103/apc.APC_88_17	Khorsandi 2018	Excluded - irrelevant (title and abstract screening)
Left ventricular wall findings in non electrocardiography gated contrast enhanced computed tomography after extracorporeal cardiopulmonary resuscitation	Sugiyama K.; Miyazaki K.; Ishida T.; Tanabe T.; Hamabe Y.	2018	Circulation	138	Supplement 2			Sugiyama 2018	Excluded - irrelevant (title and abstract screening)
First ECMO-supported primary percutaneous coronary intervention in private practice in Hong Kong	Chan W.L.	2018	Journal of the Hong Kong College of Cardiology	26	1	45		Chan 2018	Excluded - irrelevant (title and abstract screening)
Oxygen challenge test and prediction of decannulation from veno-venous extracorporeal membrane oxygenation	Hartley E.L.; Sanderson B.; Barrett N.A.; Hari-Shankar M.; Camporota L.	2018	Intensive Care Medicine Experimental	6	Supplement 2		https://dx.doi.org/10.1186/s40635-018-0201-6	Hartley 2018	Excluded - irrelevant (title and abstract screening)
The predictive factors for success of high flow nasal cannula in acute hypoxemic respiratory failure patients in a regional hospital in Hong Kong	Lun C.-T.; Leung C.-K.; Shum H.-P.; So S.-O.	2018	Intensive Care Medicine Experimental	6	Supplement 2		https://dx.doi.org/10.1186/s40635-018-0201-6	Lun 2018	Excluded - irrelevant (title and abstract screening)
Bedside ultrasound assessment of lung reaeration in patients receiving veno-venous extracorporeal membrane oxygenation	Xiao L.; Qin L.	2018	Intensive Care Medicine Experimental	6	Supplement 2		https://dx.doi.org/10.1186/s40635-018-0201-6	Xiao 2018	Excluded - irrelevant (title and abstract screening)
Does age-adjusted Charlson comorbidity index influence hospital survival and short-term outcome of patients with extracorporeal cardiopulmonary resuscitation?	Tseng L.-J.; Yu H.-Y.; Wang C.-H.; Chi N.-H.; Huang S.-C.; Shin H.-C.; Chen Y.-S.	2018	ASAIO Journal	64	Supplement 2	57	https://dx.doi.org/10.1097/MAT.0000000000000882	Tseng 2018	Excluded - irrelevant (title and abstract screening)
Brain natriuretic peptide for predicting mortality in patients with cardiogenic shock who successfully weaned extracorporeal membrane oxygenation	Park S.; Kim H.S.; Ha S.O.; Lee S.H.	2018	ASAIO Journal	64	Supplement 2	54	https://dx.doi.org/10.1097/MAT.0000000000000882	Park 2018	Excluded - irrelevant (title and abstract screening)
The metabolic demands of extracorporeal membrane oxygenation in infants and children	Ewing L.; Ramirez R.; Starr J.; Lam D.; Mink R.	2018	ASAIO Journal	64	Supplement 2	77	https://dx.doi.org/10.1097/MAT.0000000000000882	Ewing 2018	Excluded - irrelevant (title and abstract screening)
Fungus among us: A case series of two pediatric patients diagnosed with invasive fungal infections after extracorporeal membrane oxygenation	Gombas M.; Clement K.	2018	ASAIO Journal	64	Supplement 2	15	https://dx.doi.org/10.1097/MAT.0000000000000882	Gombas 2018	Excluded - irrelevant (title and abstract screening)
Predicting oxygenator failure: A novel oxygenator performance index	Lamb K.D.; Moran P.	2018	ASAIO Journal	64	Supplement 2	76	https://dx.doi.org/10.1097/MAT.0000000000000882	Lamb 2018	Excluded - irrelevant (title and abstract screening)
Outcome analysis of percutaneous veno-arterial extracoroporeal memebrane oxygenation as bridge to durable left ventricular assist device	Urban M.; Siddique A.; Um J.; Merritt-Genore H.M.; Ryan T.; Clark A.; Moulton M.	2018	ASAIO Journal	64	Supplement 2	13	https://dx.doi.org/10.1097/MAT.0000000000000882	Urban 2018	Excluded - irrelevant (title and abstract screening)
Long term VV ECMO support and repeat peripheral cannulation of a neonate with necrotizing mrsa pneumonia and complicated empyema	Hollinger L.; Cina R.; Clemmens C.; Emrath E.; Marvin W.; Cardona M.; Cochran J.	2018	ASAIO Journal	64	Supplement 2	10	https://dx.doi.org/10.1097/MAT.0000000000000882	Hollinger 2018	Excluded - irrelevant (title and abstract screening)
The learning curve of multidisciplinary team setups for venovenous extracorporeal membrane oxygenation in acute respiratory failure	Yeo H.J.; Cho W.H.; Kim D.	2018	ASAIO Journal	64	Supplement 2	8	https://dx.doi.org/10.1097/MAT.0000000000000882	Yeo 2018	Excluded - irrelevant (title and abstract screening)
Outcomes of ECLS for postcardiotomy syndrome in the modern era	Sanaiha Y.; Satou N.; Rimicci C.; De La Cruz K.; Gudzenko V.; Shemin R.; Benharash P.	2018	ASAIO Journal	64	Supplement 2	35	https://dx.doi.org/10.1097/MAT.0000000000000882	Sanaiha 2018	Excluded - irrelevant (title and abstract screening)
Withdrawal of life support in paediatric extracorporeal membrane oxygenation-a case series of timing and approach to withdrawal	Au C.C.; Lun K.S.	2018	Pediatric Critical Care Medicine	19	6 Supplement 1	165-166		Au 2018	Excluded - irrelevant (title and abstract screening)
Extracorporeal membrane oxygenation support for children: Analysis of a pediatric intensive care unit experience in Northern Taiwan	Chu S.C.; Chung H.T.; Lin J.J.; Chang Y.S.; Hsia S.H.	2018	Pediatric Critical Care Medicine	19	6 Supplement 1	259		Chu 2018	Excluded - irrelevant (title and abstract screening)
Incidences of bleeding and thrombosis in children receiving extracorporeal membrane oxygenation and their impact on outcomes-a single-centre 2-year experience	Fu K.X.; Koh P.L.	2018	Pediatric Critical Care Medicine	19	6 Supplement 1	80		Fu 2018	Excluded - irrelevant (title and abstract screening)
9th Congress of the World Federation of Pediatric Intensive and Critical Care Societies	Anonymous.	2018	Pediatric Critical Care Medicine	19	6 Supplement 1			Anonymous 2018	Excluded - irrelevant (title and abstract screening)
Synovial sarcoma mimicking pulmonary embolism	Bongu N.; Dunn B.K.; Brown C.	2018	American Journal of Respiratory and Critical Care Medicine	197	MeetingAbstracts			Bongu 2018	Excluded - irrelevant (title and abstract screening)
Suspected protamine-induced lethal myocardial ischemia after congenital heart surgery in an infant with congenital disorder of glycosylation	Panagiotou E.; Ostermayer S.H.U.; Gruszka A.; Koester S.; Hanten J.; Maizza A.F.; Vazquez J.; Buding B.; Kerst G.	2018	Cardiology in the Young	28	Supplement 1	S144-S145	https://dx.doi.org/10.1017/S1047951118000318	Panagiotou 2018	Excluded - irrelevant (title and abstract screening)
Concurrent implantation of intra-aortic balloon pumping with extracorporeal membrane oxygenation improved survival of patients with postcardiotomy cardiogenic shock	Kai Chen K.; Tang H.W.; Hou J.F.; Hu S.S.	2018	European Journal of Heart Failure	20	Supplement 1	321	https://dx.doi.org/10.1002/ejhf.1197	KaiChen 2018	Excluded - irrelevant (title and abstract screening)
Cardiogenic shock in an adult patient with severe haemolytic uraemic syndrome supported with veno-arterial ECMO as a bridge to recovery	Kelham M.; Gleeson L.; Alcalde I.; Spiritoso R.; Cordingley J.; Woldman S.; Down J.; Scully M.; Proudfoot A.	2018	European Journal of Heart Failure	20	Supplement 1	193	https://dx.doi.org/10.1002/ejhf.1197	Kelham 2018	Excluded - irrelevant (title and abstract screening)
A heartbreaking tale: Ayoung pregnant woman presents with acute cardiomyopathy and a surprising cause	Ramirez R.L.; Zarafshar S.	2018	Journal of General Internal Medicine	33	2 Supplement 1	426		Ramirez 2018	Excluded - irrelevant (title and abstract screening)
ECMO as a viable option for post-BMT pulmonary hemorrhage and again for IRIS	Truscott J.; Rumelhart S.; Modi A.	2018	Biology of Blood and Marrow Transplantation	24	3 Supplement 1	S434		Truscott 2018	Excluded - irrelevant (title and abstract screening)
Poscadiotomy cardiogenic shock: Characteristics, management and prognostic in a contemporary cohort	Vazquez Lopez-Ibor J.; Hernandez Perez F.; Goirigolzarri J.; Gomez Bueno M.; Garcia Suarez J.; Martin Lopez C.; Alonso-Pulpon L.; Segovia Cubero J.	2018	Journal of Heart and Lung Transplantation	37	4 Supplement 1	S319-S320		VazquezLopez-Ibor 2018	Excluded - irrelevant (title and abstract screening)
Inhaled nitric oxide dependency at the end of double-lung transplantation: A boosted propensity score cohort analysis	Godement M.; Fessler J.; Sage E.; Roux A.; Cerf C.; Pirracchio R.; Fischler M.; Le Guen M.	2018	Journal of Heart and Lung Transplantation	37	4 Supplement 1	S460-S461		Godement 2018	Excluded - irrelevant (title and abstract screening)
Predictors of respiratory failure in patients supported with continuous flow ventricular assist devices and the effect on survival	Sagebin F.; Ayers B.; Barrus B.; Prasad S.; Vidula H.; Storozynsky E.; Thomas S.; Chen L.; Alexis J.; Gosev I.	2018	Journal of Heart and Lung Transplantation	37	4 Supplement 1	S375		Sagebin 2018	Excluded - irrelevant (title and abstract screening)
Predictors of hemodynamic success in advanced CHF patients supported by ambulatory counterpulsation	Jeevanandam V.; Song T.; Onsager D.; Ota T.; Juricek LaBuhn C.; Lammy T.; Patel-Raman S.; Sayer G.; Kim G.; Kalantari S.; Uriel N.	2018	Journal of Heart and Lung Transplantation	37	4 Supplement 1	S179-S180		Jeevanandam 2018	Excluded - irrelevant (title and abstract screening)
Percutaneous unloading of the left ventricle during extracorporeal membrane oxygenation in cardiogenic shock-ongoing experience from a high-volume centre	Schrage B.; Becher M.; Schwarzl M.; Grahn H.; Soffker G.; Lubos E.; Bernhardt A.; Reichenspurner H.; Blankenberg S.; Westermann D.	2018	Journal of Heart and Lung Transplantation	37	4 Supplement 1	S28		Schrage 2018	Excluded - irrelevant (title and abstract screening)
Psoas muscle mass predicts early postoperative outcomes and survival in lung transplantation	Suh J.; Lee J.; Paik H.; Narm K.; Park M.; Kim S.	2018	Journal of Heart and Lung Transplantation	37	4 Supplement 1	S447		Suh 2018	Excluded - irrelevant (title and abstract screening)
Delayed cardiotoxicity after acute bupropion overdose	Chomin J.; Nogar J.; Sud P.	2018	Journal of Medical Toxicology	14	1	33	https://dx.doi.org/10.1007/s13181-018-0655-7	Chomin 2018	Excluded - irrelevant (title and abstract screening)
Impact of the time between onset of out-of-hospital cardiac arrest and initiation of extracorporeal membrane oxygenation in patients with acute coronary syndrome	Yamada T.; Hashimoto S.; Mizuguchi Y.; Taniguchi N.; Nakajima S.; Hata T.; Takahashi A.	2018	European Heart Journal: Acute Cardiovascular Care	7	1 Supplement 1	162-163	https://dx.doi.org/10.1177/2048872617751067	Yamada 2018	Excluded - irrelevant (title and abstract screening)
Percutaneous unloading of the left ventricle during extracorporeal membrane oxygenation in cardiogenic shock: Ongoing experience from a high-volume centre	Schrage B.; Becher M.; Schwarzl M.; Grahn H.; Bernhardt A.; Reichenspurner H.; Blankenberg S.; Westermann D.	2018	European Heart Journal: Acute Cardiovascular Care	7	1 Supplement 1	159	https://dx.doi.org/10.1177/2048872617751067	Schrage 2018	Excluded - irrelevant (title and abstract screening)
Longterm follow-up (up to 10 years) in patients supported by va-ecmo for refractory cardiogenic shock and cardiac arrest; A single center expirience	Formica F.; Sangalli F.; D'Alessandro S.; Caruso R.; Costa M.C.; Coppo A.; Scianna S.; Avalli L.A.	2018	European Heart Journal: Acute Cardiovascular Care	7	1 Supplement 1	78-79	https://dx.doi.org/10.1177/2048872617751067	Formica 2018	Excluded - irrelevant (title and abstract screening)
Anticoagulation on extracorporeal membrane oxygenation in a patient with intracerebral hemorrhage	Pal A.; Gravari E.	2018	Journal of Investigative Medicine	66	2	525-526	https://dx.doi.org/10.1136/jim-2017-000697.428	Pal 2018	Excluded - irrelevant (title and abstract screening)
Percutaneous unloading of the left ventricle during extracorporeal membrane oxygenation in cardiogenic shock-ongoing experience from a high-volume centre	Schrage B.; Becher M.; Schwarzl M.; Grahn H.; Bernhardt A.; Blankenberg S.; Reichenspurner H.; Westermann D.	2018	Thoracic and Cardiovascular Surgeon	66	Supplement 1		https://dx.doi.org/10.1055/s-0038-1627872	Schrage 2018	Excluded - irrelevant (title and abstract screening)
Microcirculation in refractory cardiogenic shock on veno-arterial extracorporeal membrane oxygenation	Juliette C.; Santiago M.; Guillaume F.; Guillaume L.; Nicolas B.; Guillaume H.; Pascal L.; Charles-Edouard L.; Alain C.; Matthieu S.	2018	Annals of Intensive Care	8	1 Supplement 1		https://dx.doi.org/10.1186/s13613-017-0345-7	Juliette 2018	Excluded - irrelevant (title and abstract screening)
Predictors of survival in severe ards with ecmo	Gupta E.; Baram M.; Hirose H.; Cavarocchi N.	2018	Critical Care Medicine	46	Supplement 1	513	https://dx.doi.org/10.1097/01.ccm.0000529065.52774.de	Gupta 2018	Excluded - irrelevant (title and abstract screening)
Hepatopulmonary syndrome (HPS) in pediatrics	Kaushik S.; Aran A.; Cassel G.; Katyal C.; McCabe M.	2018	Critical Care Medicine	46	Supplement 1	254	https://dx.doi.org/10.1097/01.ccm.0000528546.40805.b2	Kaushik 2018	Excluded - irrelevant (title and abstract screening)
Successful Use of Extracorporeal Life Support in a Hematopoietic Stem Cell Transplant Patient with Neuroblastoma	Williams F.Z.; Vats A.; Cash T.; Fortenberry J.D.	2018	The journal of extra-corporeal technology	50	1	61-64		Williams 2018	Excluded - irrelevant (title and abstract screening)
ECMO in cases of infarction-related ventricular septal rupture for hemodynamic stabilization and postponement of surgery from the acute phase	Schieb R.; Behr R.; Dzemali O.; Genoni M.; Rist A.; Fodor P.	2017	Kardiotechnik	26	3	70-79		Schieb 2017	Excluded - irrelevant (title and abstract screening)
Extracorporeal membrane oxygenation in circulatory and respiratory failure - A single-center experience	Passos Silva M.; Caeiro D.; Fernandes P.; Guerreiro C.; Vilela E.; Ponte M.; Dias A.; Alves F.; Morais J.; Mello A.; Santos L.; Casteloes P.; Gama V.	2017	Revista Portuguesa de Cardiologia	36	11	833-842	https://dx.doi.org/10.1016/j.repc.2017.01.003	PassosSilva 2017	Excluded - irrelevant (title and abstract screening)
Duration of veno-arterial extracorporeal life support (VA ECMO) and outcome: An analysis of the Extracorporeal Life Support Organization (ELSO) registry	Smith M.; Vukomanovic A.; Brodie D.; Thiagarajan R.; Rycus P.; Buscher H.	2017	Critical Care	21	1	45	https://dx.doi.org/10.1186/s13054-017-1633-1	Smith 2017	Excluded - irrelevant (title and abstract screening)
Comparison of early versus delayed strategies for repair of congenital diaphragmatic hernia on extracorporeal membrane oxygenation	Robertson J.O.; Criss C.N.; Hsieh L.B.; Matsuko N.; Gish J.S.; Mon R.A.; Johnson K.N.; Hirschl R.B.; Mychaliska G.B.; Gadepalli S.K.	2018	Journal of Pediatric Surgery	53	4	629-634	https://dx.doi.org/10.1016/j.jpedsurg.2017.10.056	Robertson 2018	Excluded - irrelevant (title and abstract screening)
The prognostic risk factors of ECMO in patients with cardiogenic shock: A retrospective cohort analysis	Liao X.-Z.; Zhou Z.-B.; Cheng Z.; Yang X.-Y.; Zhou X.; Li B.-F.; Feng X.	2017	Heart Surgery Forum	20	4	E170-E177	https://dx.doi.org/10.1532/hsf.1780	Liao 2017	Excluded - irrelevant (title and abstract screening)
The Impact of Fluid Overload on Outcomes in Children Treated with Extracorporeal Membrane Oxygenation: A Multicenter Retrospective Cohort Study	Selewski D.T.; Askenazi D.J.; Bridges B.C.; Cooper D.S.; Fleming G.M.; Paden M.L.; Verway M.; Sahay R.; King E.; Zappitelli M.	2017	Pediatric Critical Care Medicine	18	12	1126-1135	https://dx.doi.org/10.1097/PCC.0000000000001349	Selewski 2017	Excluded - irrelevant (title and abstract screening)
Predictors of outcome among patients on extracorporeal membrane oxygenation as a bridge to lung transplantation	Banga A.; Batchelor E.; Mohanka M.; Bollineni S.; Kaza V.; Mullins J.; Tran M.; Bajona P.; Peltz M.; Wait M.; Torres F.	2017	Clinical Transplantation	31	7	e12990	https://dx.doi.org/10.1111/ctr.12990	Banga 2017	Excluded - irrelevant (title and abstract screening)
Therapeutic Hypothermia May Improve Neurological Outcomes in Extracorporeal Life Support for Adult Cardiac Arrest	Pang P.Y.K.; Wee G.H.L.; Huang M.J.; Hoo A.E.E.; Tahir Sheriff I.M.; Lim S.L.; Tan T.E.; Loh Y.J.; Chao V.T.T.; Soon J.L.; Kerk K.L.; Abdul Salam Z.H.; Sin Y.K.; Lim C.H.	2017	Heart Lung and Circulation	26	8	817-824	https://dx.doi.org/10.1016/j.hlc.2016.11.022	Pang 2017	Excluded - irrelevant (title and abstract screening)
Mechanical support with venoarterial extracorporeal membrane oxygenation (ECMO-VA): Short-term and long-term prognosis after a successful weaning	Garcia-Gigorro R.; Renes-Carreno E.; Perez-Vela J.L.; Marin-Mateos H.; Gutierrez J.; Corres-Peiretti M.A.; Delgado J.F.; Perez-de la Sota E.; Cortina-Romero J.M.; Montejo-Gonzalez J.C.	2017	Medicina Intensiva	41	9	513-522	https://dx.doi.org/10.1016/j.medin.2016.12.013	Garcia-Gigorro 2017	Excluded - irrelevant (title and abstract screening)
Berlin Heart EXCOR use in patients with congenital heart disease	Morales D.L.S.; Zafar F.; Almond C.S.; Canter C.; Fynn-Thompson F.; Conway J.; Adachi I.; Lorts A.	2017	Journal of Heart and Lung Transplantation	36	11	1209-1216	https://dx.doi.org/10.1016/j.healun.2017.02.003	Morales 2017	Excluded - irrelevant (title and abstract screening)
Pediatric ARDS	Cheifetz I.M.	2017	Respiratory Care	62	6	718-731	https://dx.doi.org/10.4187/respcare.05591	Cheifetz 2017	Excluded - irrelevant (title and abstract screening)
Extracorporeal membrane oxygenation support in post-traumatic cardiopulmonary failure: A 10-year single institutional experience	Lin C.-Y.; Tsai F.-C.; Lee H.-A.; Tseng Y.-H.	2017	Medicine (United States)	96	6	6067	https://dx.doi.org/10.1097/MD.0000000000006067	Lin 2017	Excluded - irrelevant (title and abstract screening)
Extracorporeal Membrane Oxygenation and Interfacility Transfer: A Regional Referral Experience	Ranney D.N.; Bonadonna D.; Yerokun B.A.; Mulvihill M.S.; Al-Rawas N.; Weykamp M.; Gunasingha R.M.; Bartz R.R.; Haney J.C.; Daneshmand M.A.	2017	Annals of Thoracic Surgery	104	5	1471-1478	https://dx.doi.org/10.1016/j.athoracsur.2017.04.028	Ranney 2017	Excluded - irrelevant (title and abstract screening)
Traumatic transection of main stem bronchus with unexpected clinical presentation-a case report	Chen C.-K.; Su Y.-C.; Tu C.-L.; Chao C.-M.; Fong Y.	2017	Journal of Acute Disease	6	5	232-234	https://dx.doi.org/10.4103/2221-6189.219621	Chen 2017	Excluded - irrelevant (title and abstract screening)
The lung rescue unit - Does a dedicated intensive care unit for venovenous extracorporeal membrane oxygenation improve survival to discharge?	Menaker J.; Dolly K.; Rector R.; Kufera J.; Lee E.E.; Tabatabai A.; Rabinowitz R.P.; Kon Z.N.; Sanchez P.; Pham S.; Herr D.L.; O'Connor J.V.; Stein D.M.; Scalea T.M.	2017	Journal of Trauma and Acute Care Surgery	83	3	438-442	https://dx.doi.org/10.1097/TA.0000000000001524	Menaker 2017	Excluded - irrelevant (title and abstract screening)
ERS International Congress 2017 Abstracts	Anonymous.	2017	European Respiratory Journal	50	Supplement 61			Anonymous 2017	Excluded - irrelevant (title and abstract screening)
Hematopoietic stem cell transplantation on veno-arterial ECMO in a pediatric patient with aplastic anemia and septic shock	Mathew S.; Ogino M.; Dirnberger D.; Plymire C.; Caywood E.; Priest M.; Beaty C.; Meyer M.; Frizzola M.; Froehlich C.	2017	ASAIO Journal	63	5 Supplement 1	18	https://dx.doi.org/10.1097/MAT.0000000000000672	Mathew 2017	Excluded - irrelevant (title and abstract screening)
Clinical predictors of safety and efficacy of veno-venous extra-corporeal life support	Dewire J.; Tripathi R.; Whitson B.; Farneman M.; Abdel-Rasoul M.; Satyapriya S.V.	2017	ASAIO Journal	63	5 Supplement 1	43	https://dx.doi.org/10.1097/MAT.0000000000000672	Dewire 2017	Excluded - irrelevant (title and abstract screening)
The use of extra-corporeal membrane oxygenation in a pediatric patient with hepatopulmonary syndrome and interrupted inferior vena cava after living related liver donation	Phillips M.R.; Priest M.; Beaty C.; Parker R.; Meyer M.; Dunn S.; Froehlich C.; Ogino M.; Martin A.; Dirnberger D.	2017	ASAIO Journal	63	5 Supplement 1	41	https://dx.doi.org/10.1097/MAT.0000000000000672	Phillips 2017	Excluded - irrelevant (title and abstract screening)
Extracorporeal membrane oxygenation support for transcatheter Potts shunt creation in a pediatric population with suprasystemic pulmonary hypertension: The experience of a tertiary center	Mirabile C.; Malekzadeh-Milani S.; Bojan M.; Barbanti C.; Raisky O.; Gaudin R.; Bonnet D.; Boudjemline Y.	2017	Artificial Organs	41	9	A93-A94		Mirabile 2017	Excluded - irrelevant (title and abstract screening)
13th International Conference on Pediatric Mechanical Circulatory Support Systems and Pediatric Cardiopulmonary Perfusion	Anonymous.	2017	Artificial Organs	41	9			Anonymous 2017	Excluded - irrelevant (title and abstract screening)
The OCS heart system for ex-vivo perfusion of the donor heart: A step toward future?	Botta L.; Cannata A.; Merlanti B.; Campolo J.; Gagliardone M.; Frigerio M.; Trivella M.; Russo C.	2017	Artificial Organs	41	9	A23		Botta 2017	Excluded - irrelevant (title and abstract screening)
Development of a recovery prediction model in patients with fulminant myocarditis supported with percutaneous veno-arterial extracorporeal membrane oxygenation: Insights from the CHANGE PUMP study	Sawamura A.; Okumura T.; Hirakawa A.; Ito M.; Ozaki Y.; Ohte N.; Amano T.; Murohara T.	2017	European Heart Journal	38	Supplement 1	1208	https://dx.doi.org/10.1093/eurheartj/ehx502.5696	Sawamura 2017	Excluded - irrelevant (title and abstract screening)
Early dual mechanical support in refractory cardiogenic shock is a promising therapeutic strategy	Sieweke J.-T.; Tongers J.; Zauner F.; Napp L.C.; Kuehn C.; Haverich A.; Bauersachs J.; Schaefer A.	2017	European Heart Journal	38	Supplement 1	706	https://dx.doi.org/10.1093/eurheartj/ehx502.P3395	Sieweke 2017	Excluded - irrelevant (title and abstract screening)
Veno-arterial extracorporeal membrane oxygenation in high risk pulmonary embolism	Guillon B.; Piton G.; Capellier G.; Chatot M.; Bonnet B.; Pili-Floury S.; Perrotti A.; Chocron S.; Schiele F.; Meneveau N.	2017	European Heart Journal	38	Supplement 1	867	https://dx.doi.org/10.1093/eurheartj/ehx502.P4247	Guillon 2017	Excluded - irrelevant (title and abstract screening)
The results of V-A-ECMO therapy in patients after out-of-hospital-cardiopulmonary resuscitation in terms of a rescue-approach-a single-center experience	Kriechbaum S.D.; Wolter J.S.; Barmwarter J.; Haas M.; Fischer-Rasokat U.; Kim W.K.; Walther C.; Troidl C.; Moellmann H.; Rolf A.; Hamm C.; Liebetrau C.	2017	European Heart Journal	38	Supplement 1	307	https://dx.doi.org/10.1093/eurheartj/ehx502.P1492	Kriechbaum 2017	Excluded - irrelevant (title and abstract screening)
Impact of extracorporeal life support (ECLS) for myocardial infarction (MI) with cardiogenic shock before and after cardiac surgery	Metz D.; Charitos E.; Raspe C.; Treede H.; Wilbring M.	2017	Thoracic and Cardiovascular Surgeon	65	Supplement 1		https://dx.doi.org/10.1055/s-0037-1598692	Metz 2017	Excluded - irrelevant (title and abstract screening)
Anesthesiologic management for percutaneous potts creation in pediatric patients affected with suprasystemic pulmonary hypertension	Cristian M.; Sophie M.-M.; Younes B.; Alessandra M.; Camilla B.; Nada A.; Enza G.; Fidelio S.; Isabelle S.	2017	Cardiology in the Young	27	4	S185	https://dx.doi.org/10.1017/S104795111700110X	Cristian 2017	Excluded - irrelevant (title and abstract screening)
Value of near infrared spectroscopy as a proxy for cardiac output in an infant on extracorporeal membrane oxygenation a case report	Emperador F.; Cardarelli M.; Molloy F.; Forsberg B.; Rajah F.; Singh D.; Trpkovska V.; Chadikovski V.; Novick W.	2017	Cardiology in the Young	27	4	S364	https://dx.doi.org/10.1017/S104795111700110X	Emperador 2017	Excluded - irrelevant (title and abstract screening)
Severe septic shock successfully managed with ECMO in a child with hematologic malignancy	Cho H.J.; Kwak J.; Baek H.J.; Jeong I.S.	2017	Cardiology in the Young	27	4	S358	https://dx.doi.org/10.1017/S104795111700110X	Cho 2017	Excluded - irrelevant (title and abstract screening)
Platelet disorder after extracorporeal membrane oxygenation bridging to lung transplantation: Aetiology and best treatment	Aruldas C.; Schuurmans M.; Scheuepbach R.; Grande B.; Opitz I.; Weder W.; Inci I.	2017	Interactive Cardiovascular and Thoracic Surgery	25	Supplement 1	i14-i15	https://dx.doi.org/10.1093/icvts/ivx280.050	Aruldas 2017	Excluded - irrelevant (title and abstract screening)
The efficacy of veno-venous extracorporeal membrane oxygenation for patients with acute respiratory failure	Tokuda K.; Maki J.; Fujiyoshi T.; Kaku N.; Mizuguchi S.; Akahoshi T.; Hoka S.; Maehara Y.	2017	Intensive Care Medicine Experimental	5	2 Supplement 1		https://dx.doi.org/10.1186/s40635-017-0151-4	Tokuda 2017	Excluded - irrelevant (title and abstract screening)
The RESP score for prediction of survival in patients with acute respiratory failure on extracorporeal membrane oxygenation: Korean multicenter study	Baek M.S.; Kim H.J.; Chung C.R.; Kang B.J.; Oh J.Y.; Park S.Y.; Cho W.H.; Sim Y.S.; Lee Y.J.; Park S.H.; Kim J.-H.; Hong S.-B.	2017	Intensive Care Medicine Experimental	5	2 Supplement 1		https://dx.doi.org/10.1186/s40635-017-0151-4	Baek 2017	Excluded - irrelevant (title and abstract screening)
Ex-vivo perfusion of the donor heart for clinical transplantation: A single center preliminary experience	Botta L.; Cannata A.; Merlanti B.; Marchetti C.; Costetti A.; Bosi M.; Masciocco G.; Pedrazzini G.; De Chiara B.; Frigerio M.; Russo C.	2017	Transplant International	30	Supplement 2	466	https://dx.doi.org/10.1111/tri.13053	Botta 2017	Excluded - irrelevant (title and abstract screening)
Predicting outcomes in patients requiring extracorporeal membrane oxygenation	Wu S.; Fong M.; Saxon L.; Fox G.; Wiggins L.; Hackmann A.	2017	Journal of Heart and Lung Transplantation	36	4 Supplement 1	S330-S331		Wu 2017	Excluded - irrelevant (title and abstract screening)
The influence of a dedicated and protocolized veno-arterial extracorporeal membrane oxygenation (VA-ECMO) strategy on patient outcomes: A before and after study	Williams R.; Coffin S.; Derryberry S.; Djunaidi M.; Shah A.; Huang S.; McGrane S.; Cropsey C.; Henson C.; Costello W.; Kennedy J.; Haddad E.; Danter M.	2017	Journal of Heart and Lung Transplantation	36	4 Supplement 1	S350-S351		Williams 2017	Excluded - irrelevant (title and abstract screening)
How old is too old? the influence of advanced age on VA-ECMO outcomes	Salna M.; Takeda K.; Kurlansky P.; Ikegami H.; Han J.; Stein S.; Topkara V.; Yuzefpolskaya M.; Colombo P.C.; Naka Y.; Garan A.R.; Takayama H.	2017	Journal of Heart and Lung Transplantation	36	4 Supplement 1	S183-S184		Salna 2017	Excluded - irrelevant (title and abstract screening)
Veno-arterial extracorporeal membrane oxygenation as bridge to LVAD is associated with good long term outcomes and quality of life	Miranda D.; Magod B.; Wilson K.; Garberich R.; Hryniewicz K.	2017	Journal of Heart and Lung Transplantation	36	4 Supplement 1	S335		Miranda 2017	Excluded - irrelevant (title and abstract screening)
Journey from bonsai dependent marginal donor to a happy ending	Ozates Y.S.; Konukoglu O.; Sever K.; Dogan A.; Ozdemir E.; Mansuroglu D.; Kurtoglu N.; Balkanay M.	2017	Transplantation	101	8 Supplement 2	S126	https://dx.doi.org/10.1097/01.tp.0000525176.21017.d7	Ozates 2017	Excluded - irrelevant (title and abstract screening)
The OCS heart system for ex-vivo perfusion of the donor heart: A step toward future?	Bota L.; Cannata A.; Merlant B.; Campolo J.; Gagliardone M.; Frigerio M.; Trivella M.; Russo C.	2017	International Journal of Artificial Organs	40	8	402	https://dx.doi.org/10.5301/ijao.5000629	Bota 2017	Excluded - irrelevant (title and abstract screening)
Acute hypoxic respiratory failure secondary to a large patent foramen-ovale	Nokes B.; Sen A.	2017	American Journal of Respiratory and Critical Care Medicine	195	(Nokes, Sen) Mayo Clinic Arizona, Phoenix, AZ, United States		https://dx.doi.org/10.1164/ajrccm-conference.2017.A56	Nokes 2017	Excluded - irrelevant (title and abstract screening)
From normal FEV1 to lung transplant in 134 days	Zak S.; Siracusa C.	2017	American Journal of Respiratory and Critical Care Medicine	195	(Zak, Siracusa) Cincinnati Children's Hospital Medical Center, Cincinnati, OH, United States		https://dx.doi.org/10.1164/ajrccmconference.2017.C65	Zak 2017	Excluded - irrelevant (title and abstract screening)
Neonatal pulmonology: "year in review" for the pediatric pulmonologist	Kugelman A.	2017	Pediatric Pulmonology	52	Supplement 46	S81-S83	https://dx.doi.org/10.1002/ppul.23729	Kugelman 2017	Excluded - irrelevant (title and abstract screening)
Impact of longer door-to-extracorporeal membrane oxygenation time on the prognosis of patients arriving in cardiac arrest due to acute coronary syndrome	Yamada T.; Hashimoto S.; Mizuguchi Y.; Taniguchi N.; Nakajima S.; Hata T.; Takahashi A.	2017	Catheterization and Cardiovascular Interventions	89	Supplement 2	S40	https://dx.doi.org/10.1002/ccd.27053	Yamada 2017	Excluded - irrelevant (title and abstract screening)
Predictors for survival in patients with initiation extracorporeal membrane oxygenation support for acute myocardial infarction-complicated refractory cardiogenic shock/cardiac arrest: Retrospective study	Kim H.S.; Park S.H.; Ha S.O.; Lee S.H.	2017	European Journal of Heart Failure	19	Supplement 2	9	https://dx.doi.org/10.1002/ejhf.844	Kim 2017	Excluded - irrelevant (title and abstract screening)
Lobar double lung transplantation in a patient with cystic fibrosis after extended ECMO-therapy	Feth M.; Wilkens H.; Seiler F.; Kamp A.; Wehrfritz H.; Langer F.; Bals R.; Schafers H.-J.; Lepper P.M.; Trudzinski F.C.	2017	European Journal of Heart Failure	19	Supplement 2	27	https://dx.doi.org/10.1002/ejhf.846	Feth 2017	Excluded - irrelevant (title and abstract screening)
Clinical characteristics of acute fulminant myocarditis patients undergoing extracorporeal membrane oxygenation	Kim G.S.; Kim D.W.; Jeong I.S.	2017	European Journal of Heart Failure	19	Supplement 2	2024-09-08	https://dx.doi.org/10.1002/ejhf.844	Kim 2017	Excluded - irrelevant (title and abstract screening)
Extracorporeal membrane oxygenation as a as bridge to lung transplantation in patients with cystic fibrosis	Feth M.; Frank A.; Seiler F.; Kamp A.; Flaig M.; Langer F.; Metz C.; Becker S.L.; Wilkens H.; Schafers H.-J.; Bals R.; Lepper P.M.; Trudzinski F.	2017	European Journal of Heart Failure	19	Supplement 2	27	https://dx.doi.org/10.1002/ejhf.846	Feth 2017	Excluded - irrelevant (title and abstract screening)
Venoarterial extracorporeal membrane oxygenation support for early refractory cardiogenic shock and cardiac arrest after aortic surgery	Yang F.; Hou D.; Hou X.	2017	European Journal of Heart Failure	19	Supplement 2	2024-08-07	https://dx.doi.org/10.1002/ejhf.844	Yang 2017	Excluded - irrelevant (title and abstract screening)
ECMO outcome prediction scores for estimates of likelihood of survival in pediatric cardiac surgery patients	Badruddin S.	2017	European Journal of Heart Failure	19	Supplement 2	22	https://dx.doi.org/10.1002/ejhf.845	Badruddin 2017	Excluded - irrelevant (title and abstract screening)
Extracorporeal membrane oxygenation in a cardiac intensive care unit-predictors of mortality	Passos Silva M.; Caeiro D.; Fernandes P.; Vilela E.; Guerreiro C.; Ponte M.; Dias A.; Mello A.; Alves F.; Morais J.; Santos L.; Casteloes P.; Gama V.	2017	European Journal of Heart Failure	19	Supplement 2	16	https://dx.doi.org/10.1002/ejhf.844	PassosSilva 2017	Excluded - irrelevant (title and abstract screening)
Post-cardiotomy extracorporeal membrane oxygenation in adult patients: Where do we stand?	Alenizy K.; Natour E.; Bidar E.; Makhoul M.; Heuts S.; Gelsomino S.; Lozekoot P.; Johnson D.; Kats S.; Sluijpers N.; Schreurs R.; Gilbers M.; Delnoij T.; Montalti A.; Sels J.W.; Van De Poll M.; Roekaerts P.; Weerwind P.; Ganushchak Y.; Korver E.; Babar Z.; Maessen J.; Lorusso R.	2017	European Journal of Heart Failure	19	Supplement 2	12	https://dx.doi.org/10.1002/ejhf.844	Alenizy 2017	Excluded - irrelevant (title and abstract screening)
External validation of the models in extracorporeal membrane oxygenato (ECMO) from developing country	Puwadon Thitivaraporn P.; Chiramongkol S.; Boonthim K.; Chiravanich W.; Pornpatrtanarak N.; Kittayarak C.; Namchaisiri J.; Singhatanadgige S.; Ongcharit P.; Benjacholamas V.	2017	European Journal of Heart Failure	19	Supplement 1	577	https://dx.doi.org/10.1002/ejhf.833	PuwadonThitivaraporn 2017	Excluded - irrelevant (title and abstract screening)
Veno-arterial ECMO/ECLS for cardiogenic shock: Short term outcomes	Antoine Defontaine A.; Flecher E.; Rehman S.M.; Nesseler N.; Lelong B.; Verhoye J.-P.	2017	European Journal of Heart Failure	19	Supplement 1	462	https://dx.doi.org/10.1002/ejhf.833	AntoineDefontaine 2017	Excluded - irrelevant (title and abstract screening)
Outcomes of VA ECMO in cardiogenic shock-Bridging to recovery, ventricular assist device and transplantation	Jaamaa-Holmberg S.; Salmela B.; Suojaranta-Ylinen R.; Lemstrom K.; Lommi J.	2017	European Journal of Heart Failure	19	Supplement 1	205	https://dx.doi.org/10.1002/ejhf.833	Jaamaa-Holmberg 2017	Excluded - irrelevant (title and abstract screening)
Biventricular unloading: An efficacious concept to rescue patients in refractory cardiogenic shock	Tongers J.T.; Sieweke J.-T.; Napp L.C.; Zauner F.; Berliner D.; Kuehn C.; Haverich A.; Bauersachs J.; Schaefer A.	2017	European Journal of Heart Failure	19	Supplement 1	523	https://dx.doi.org/10.1002/ejhf.833	Tongers 2017	Excluded - irrelevant (title and abstract screening)
Clinical outcomes of temporary mechanical circulatory support as a bridge to heart transplantation in Spain: A nationwide registry	Eduardo Barge Caballero E.; Almenar-Bonet L.; Gonzalez-Vilchez F.; Lambert-Rodriguez J.L.; Gonzalez-Costello J.; Segovia-Cubero J.; Castel-Lavilla M.A.; Delgado-Jimenez J.; Garrido-Bravo I.P.; Rangel-Sousa D.; Martinez-Selles M.A.; De La Fuente-Galan L.; Rabago-Juan-Aracil G.; Sanz-Julve M.; Mirabet-Perez S.	2017	European Journal of Heart Failure	19	Supplement 1	376	https://dx.doi.org/10.1002/ejhf.833	EduardoBargeCaballero 2017	Excluded - irrelevant (title and abstract screening)
Extra-corporeal membrane oxygenation for refractory cardiogenic shock after adult cardiac surgery: a systematic review and meta-analysis	Khorsandi M.; Dougherty S.; Bouamra O.; Pai V.; Curry P.; Tsui S.; Clark S.; Westaby S.; Al-Attar N.; Zamvar V.	2017	Journal of cardiothoracic surgery	12	1	55	https://dx.doi.org/10.1186/s13019-017-0618-0	Khorsandi 2017	Excluded - irrelevant (title and abstract screening)
The Outcome of Extracorporeal Life Support After General Thoracic Surgery: Timing of Application	Lee H.; Cho Y.H.; Chang H.W.; Yang J.-H.; Cho J.H.; Sung K.; Lee Y.T.	2017	Annals of Thoracic Surgery	104	2	450-457	https://dx.doi.org/10.1016/j.athoracsur.2017.02.043	Lee 2017	Excluded - irrelevant (title and abstract screening)
Extracorporeal Membrane Oxygenation for Acute Respiratory Distress Syndrome After Pneumonectomy	Reeb J.; Olland A.; Pottecher J.; Delabranche X.; Schaeffer M.; Renaud S.; Santelmo N.; Kessler R.; Massard G.; Falcoz P.-E.	2017	Annals of Thoracic Surgery	103	3	881-889	https://dx.doi.org/10.1016/j.athoracsur.2016.11.038	Reeb 2017	Excluded - irrelevant (title and abstract screening)
Veno-venous ECMO treatment outcome correlates with experience	Goreci D.Y.; Stange S.; Dorr F.; Heldwein M.; Macherey S.; Gassa A.; Hagmeier L.; Randerath W.; Hekmat K.; Wahlers T.	2017	Atemwegs- und Lungenkrankheiten	43	2	77-85	https://dx.doi.org/10.5414/ATX02153	Goreci 2017	Excluded - irrelevant (title and abstract screening)
Echocardiography for patients undergoing extracorporeal cardiopulmonary resuscitation: A primer for intensive care physicians	Zhang Z.	2017	Journal of Intensive Care	5	1	15	https://dx.doi.org/10.1186/s40560-017-0211-6	Zhang 2017	Excluded - irrelevant (title and abstract screening)
Predictors of in-hospital mortality in adult postcardiotomy cardiacgenic shock patients successfully weaned from venoarterial extracorporeal membrane oxygenation	Xie H.X.; Yang F.; Jiang C.J.; Wang J.H.; Hou D.B.; Wang J.G.; Wang H.; Hou X.T.	2017	Zhonghua yi xue za zhi	97	12	929-933	https://dx.doi.org/10.3760/cma.j.issn.0376-2491.2017.12.011	Xie 2017	Excluded - irrelevant (title and abstract screening)
Clinical course and prognostic factors of patients in severe accidental hypothermia with circulatory instability rewarmed with veno-arterial ECMO - an observational case series study	Kosinski S.; Darocha T.; Jarosz A.; Zelias A.; Zietkiewicz M.; Podsiadlo P.; Sanak T.; Salapa K.; Piatek J.; Konstany-Kalandyk J.; Galazkowski R.; Krawczyk P.; Krzych L.; Drwila R.	2017	Scandinavian journal of trauma, resuscitation and emergency medicine	25	1	46	https://dx.doi.org/10.1186/s13049-017-0388-7	Kosinski 2017	Excluded - irrelevant (title and abstract screening)
Nosocomial Infection in Adult Patients Undergoing Veno-Arterial Extracorporeal Membrane Oxygenation	Kim G.S.; Lee K.S.; Park C.K.; Kang S.K.; Kim D.W.; Oh S.G.; Oh B.S.; Jung Y.; Kim S.; Yun J.S.; Song S.Y.; Na K.J.; Jeong I.S.; Ahn B.H.	2017	Journal of Korean medical science	32	4	593-598	https://dx.doi.org/10.3346/jkms.2017.32.4.593	Kim 2017	Excluded - irrelevant (title and abstract screening)
BTS/ICS guideline for the ventilatory management of acute hypercapnic respiratory failure in adults	Davidson A.C.; Banham S.; Elliott M.; Kennedy D.; Gelder C.; Glossop A.; Church A.C.; Creagh-Brown B.; Dodd J.W.; Felton T.; Foex B.; Mansfield L.; McDonnell L.; Parker R.; Patterson C.M.; Sovani M.; Thomas L.	2016	Thorax	71	Supplement 2	ii1-ii35	https://dx.doi.org/10.1136/thoraxjnl-2015-208209	Davidson 2016	Excluded - irrelevant (title and abstract screening)
Outcome of veno-venous extracorporeal membrane oxygenation use in acute respiratory distress syndrome after cardiac surgery with cardiopulmonary bypass	Song J.H.; Woo W.K.; Song S.H.; Kim H.H.; Kim B.J.; Kim H.E.; Kim D.J.; Suh J.W.; Shin Y.R.; Park H.K.; Lee S.H.; Joo H.C.; Lee S.; Chang B.C.; Yoo K.J.; Kim Y.S.; Youn Y.N.	2016	Journal of Thoracic Disease	8	7	1804-1813	https://dx.doi.org/10.21037/jtd.2016.05.86	Song 2016	Excluded - irrelevant (title and abstract screening)
Duration of ECMO Is an Independent Predictor of Intracranial Hemorrhage Occurring during ECMO Support	Omar H.R.; Mirsaeidi M.; Mangar D.; Camporesi E.M.	2016	ASAIO Journal	62	5	634-636	https://dx.doi.org/10.1097/MAT.0000000000000368	Omar 2016	Excluded - irrelevant (title and abstract screening)
Short-term and long-term prognostic outcomes of patients with ST-segment elevation myocardial infarction complicated by profound cardiogenic shock undergoing early extracorporeal membrane oxygenator-assisted primary percutaneous coronary intervention	Chung S.-Y.; Tong M.-S.; Sheu J.-J.; Lee F.-Y.; Sung P.-H.; Chen C.-J.; Yang C.-H.; Wu C.-J.; Yip H.-K.	2016	International Journal of Cardiology	223	(Chung, Tong, Sung, Chen, Yang, Wu, Yip) Division of Cardiology, Department of Internal Medicine, Kaohsiung Chang Gung Memorial Hospital and Chang Gung University College of Medicine, Kaohsiung, Taiwan (Republic of China)(Yip) Institute for Translational	412-417	https://dx.doi.org/10.1016/j.ijcard.2016.08.068	Chung 2016	Excluded - irrelevant (title and abstract screening)
Biventricular unloading in patients with refractory cardiogenic shock	Karatolios K.; Chatzis G.; Markus B.; Luesebrink U.; Richter A.; Schieffer B.	2016	International Journal of Cardiology	222	(Karatolios, Chatzis, Markus, Luesebrink, Richter, Schieffer) Department of Cardiology, Angiology and Intensive Care, Philipps University Marburg, Germany(Chatzis) Hippokration Hospital, 1st Cardiology Unit, Kapodistrian University of Athens, Greece	247-252	https://dx.doi.org/10.1016/j.ijcard.2016.07.227	Karatolios 2016	Excluded - irrelevant (title and abstract screening)
Implanting permanent left ventricular assist devices in patients on veno-arterial extracorporeal membrane oxygenation support: Do we really need a cardiopulmonary bypass machine?	Abdeen M.S.K.M.; Albert A.; Maxhera B.; Hoffmann T.; Petrov G.; Sixt S.; Roussel E.; Westenfeld R.; Lichtenberg A.; Saeed D.	2016	European Journal of Cardio-thoracic Surgery	50	3	542-547	https://dx.doi.org/10.1093/ejcts/ezw073	Abdeen 2016	Excluded - irrelevant (title and abstract screening)
Clinical characteristics and factors associated with term and late preterm infants that do not respond to inhaled nitric oxide (iNO)	Morel A.A.; Shreck E.; Mally P.V.; Kim Y.; Bailey S.M.; Wachtel E.V.	2016	Journal of Perinatal Medicine	44	6	663-668	https://dx.doi.org/10.1515/jpm-2015-0210	Morel 2016	Excluded - irrelevant (title and abstract screening)
Long-Term prognosis after extracorporeal life support in refractory cardiogenic shock: Results from a real-world cohort	De Waha S.; Fuernau G.; Desch S.; Eitell I.; Wiedau A.; Lurz P.; Schuler G.; Thiele H.	2016	EuroIntervention	11	12	1363-1371	https://dx.doi.org/10.4244/EIJV11I12A265	DeWaha 2016	Excluded - irrelevant (title and abstract screening)
Survival predictors for severe ards patients treated with extracorporeal membrane oxygenation: A retrospective study in China	Liu X.; Xu Y.; Zhang R.; Huang Y.; He W.; Sang L.; Chen S.; Nong L.; Li X.; Mao P.; Li Y.	2016	PLoS ONE	11	6	e0158061	https://dx.doi.org/10.1371/journal.pone.0158061	Liu 2016	Excluded - irrelevant (title and abstract screening)
Feasibility and safety of low-flow extracorporeal carbon dioxide removal to facilitate ultra-protective ventilation in patients with moderate acute respiratory distress sindrome	Fanelli V.; Ranieri M.V.; Mancebo J.; Moerer O.; Quintel M.; Morley S.; Moran I.; Parrilla F.; Costamagna A.; Gaudiosi M.; Combes A.	2016	Critical Care	20	1	36	https://dx.doi.org/10.1186/s13054-016-1211-y	Fanelli 2016	Excluded - irrelevant (title and abstract screening)
Pediatric Extracorporeal Membrane Oxygenation Support as Treatment for Refractory Cardiogenic Shock	Loforte A.; Murana G.; Sposito M.; Careddu L.; Petridis F.; Angeli E.; Ragni L.; Frascaroli G.; Gargiulo G.	2016	Journal of Heart and Lung Transplantation	35	4 Supplement	S350	https://dx.doi.org/10.1016/j.healun.2016.01.1004	Loforte 2016	Excluded - irrelevant (title and abstract screening)
Complete revascularisation increases "bridge to recovery" and survival in patients with acute myocardial infarction requiring emergency mechanical circulatory support	Ruttmann E.; Tiller C.; Hoefer J.; Dietl M.; Ulmer H.; Grimm M.; Mair P.; Kilo J.	2016	Wiener Klinische Wochenschrift	128	3 Supplement 1	S235	https://dx.doi.org/10.1007/s00508-016-1013-x	Ruttmann 2016	Excluded - irrelevant (title and abstract screening)
Extracorporeal cardiopulmonary resuscitation for unwitnessed cardiac arrest	Kagawa E.; Dote K.; Kato M.; Sasaki S.; Oda N.; Nakano Y.; Nagai M.; Kihara Y.	2016	Circulation	134	Supplement 1			Kagawa 2016	Excluded - irrelevant (title and abstract screening)
Extracorporeal membrane oxygenation for primary graft failure post cardiac transplantation	Huang J.; Granger E.; Connellan M.	2016	Heart Lung and Circulation	25	8	e105	https://dx.doi.org/10.1016/j.hlc.2015.12.052	Huang 2016	Excluded - irrelevant (title and abstract screening)
Extracorporeal membrane oxygenation for refractory cardiogenic shock in patients with peripartum cardiomyopathy	Chao A.; Chao A.-S.; Chen Y.-S.	2016	Intensive Care Medicine Experimental	4	Supplement 1		https://dx.doi.org/10.1186/s40635-016-0100-7	Chao 2016	Excluded - irrelevant (title and abstract screening)
Factors affecting the outcome of extracorporeal membrane oxygenation: A single institution experience	Umei N.; Shingo I.	2016	Intensive Care Medicine Experimental	4	Supplement 1		https://dx.doi.org/10.1186/s40635-016-0098-x	Umei 2016	Excluded - irrelevant (title and abstract screening)
ECMO indication for lung transplantation	Fessler J.; Ben Chehida M.; Sage E.; Roux A.; Trebbia G.; Le Guen M.; Fischler M.	2016	Transplant International	29	Supplement 5	11		Fessler 2016	Excluded - irrelevant (title and abstract screening)
Heart transplant program at mediterranean institute for transplantation and advanced specialized therapies (ISMETT): Impact of pre and post transplant mechanical circulatory support use on survival	Raffa G.; Di Gesaro G.; Turrisi M.; Falletta C.; Mina C.; Stringi V.; Alessandro A.; Romano G.; Morsolini M.; Montalbano G.; Hernandez-Baravoglia C.; Mattiucci G.; Panarello G.; Bellavia D.; Clemenza F.; Pilato M.; Sciacca S.	2016	Transplant International	29	Supplement 5	2024-10-09		Raffa 2016	Excluded - irrelevant (title and abstract screening)
Dual mechanical support combining impella microaxial pump and veno-arterial ECMO rescues high-risk patients in refractory cardiogenic shock	Tongers J.; Sieweke J.-T.; Napp L.C.; Zauner F.; Berliner D.; Kuhn C.; Haverich A.; Bauersachs J.; Schafer A.	2016	Journal of the American College of Cardiology	68	18 Supplement 1	B9-B10		Tongers 2016	Excluded - irrelevant (title and abstract screening)
The use of extracorporeal membrane oxygenation for cardiac indications: A tertiary center experience	Rivera M.; Mendirichaga R.; Chaparro S.; Murman M.; Singh V.; Cardoso R.N.; Fernandes G.; Pardinas M.; Dickens S.; Krick S.	2016	Cardiology (Switzerland)	134	Supplement 1	103	https://dx.doi.org/10.1159/000447505	Rivera 2016	Excluded - irrelevant (title and abstract screening)
Liver function predicts survival in patients undergoing extracorpoeal membrane oxygenation following cardiovascular surgery	Roth C.; Schrutka L.; Binder C.; Kriechbaumer L.; Heinz G.; Lang I.; Maurer G.; Koenig H.; Steinlechner B.; Niessner A.; Distelmaier K.; Goliasch G.	2016	European Heart Journal	37	Supplement 1	598	https://dx.doi.org/10.1093/eurheartj/ehw432	Roth 2016	Excluded - irrelevant (title and abstract screening)
A rare presentation of persistent pulmonary hypertension	Vieten D.; Singh A.; Borooah M.; Ramalingam V.	2016	European Journal of Pediatrics	175	11	1710	https://dx.doi.org/10.1007/s00431-016-2785-8	Vieten 2016	Excluded - irrelevant (title and abstract screening)
Elevated procalcitonin levels in cardiogenic shock patient on ecmo resolved with decannulation	Green A.; Pandya K.; Fischer B.	2016	Critical Care Medicine	44	12 Supplement 1	488	https://dx.doi.org/10.1097/01.ccm.0000510325.84169.39	Green 2016	Excluded - irrelevant (title and abstract screening)
Mechanical mitral valve thrombosis presenting as septic shock	Patlak J.; Bose S.; Shankar P.; Shaefi S.	2016	Critical Care Medicine	44	12 Supplement 1	481	https://dx.doi.org/10.1097/01.ccm.0000510295.02506.a0	Patlak 2016	Excluded - irrelevant (title and abstract screening)
Evaluation of resting energy expenditure in pediatric patients following ECMO	Papacostas M.; Moody G.; Jenks C.; Modem V.; Lee E.; Wolf S.	2016	Critical Care Medicine	44	12 Supplement 1	192	https://dx.doi.org/10.1097/01.ccm.0000509141.01869.e2	Papacostas 2016	Excluded - irrelevant (title and abstract screening)
Outcomes of venoarterial ECMO for adults with post-cardiotomy cardiogenic shock	Al-Rawas N.; Ranney D.; McGugan L.; Fudim M.; Bell S.; Thompson A.; Bonadonna D.; Daneshmand M.	2016	Critical Care Medicine	44	12 Supplement 1	127	https://dx.doi.org/10.1097/01.ccm.0000508882.54474.ae	Al-Rawas 2016	Excluded - irrelevant (title and abstract screening)
ST-segment elevation myocardial infarction - Difficult decisions in an ordinary entity (case report)	Neves Pestana G.; Freitas J.; Silva S.; Magalhaes D.; Pinto R.; Tavares-Silva M.; Amorim S.; Maciel M.J.	2016	European Heart Journal: Acute Cardiovascular Care	5	Supplement 1	13-14	https://dx.doi.org/10.1177/2048872616663431	NevesPestana 2016	Excluded - irrelevant (title and abstract screening)
Acceptable post-heart transplantation outcomes of children listed in total renal failure	Laroussi N.A.; Gowrishankar M.; Conway J.A.; Kantor P.; West L.J.; Ross D.B.; Rebeyka I.M.; Urschel S.	2016	Transplantation	100	7 Supplement 1	S139	https://dx.doi.org/10.1097/01.tp.0000490147.72544.1a	Laroussi 2016	Excluded - irrelevant (title and abstract screening)
Outcomes in children listed in total renal failure for heart transplant	Alami Laroussi N.; Gowrishankar M.; Conway J.; Kantor P.; Ross D.; Rebeyka I.; West L.; Urschel S.	2016	Canadian Journal of Cardiology	32	10 Supplement 1	S85		AlamiLaroussi 2016	Excluded - irrelevant (title and abstract screening)
A case of successful cardiac resuscitation with extracorporeal membrane oxygenation for hypertrophic cardiomyopathy	Kim A.; Ichimaru A.; Park J.; Kikuchi M.; Akizuki N.; Namiki M.; Takeda M.; Yaguchi A.	2016	Shock	46	4 Supplement 2	56	https://dx.doi.org/10.1097/SHK.0000000000000706	Kim 2016	Excluded - irrelevant (title and abstract screening)
Contemporary practice of veno-arterial extracorporeal membrane oxygenation (VA-ECMO) at a single non-transplant centre: Survival prediction scores, indications and outcomes	Xu J.; Leung D.; Rajaratnam R.; Mussap C.; French J.; Juergens C.; Parr M.; Lo S.	2016	Heart Lung and Circulation	25	Supplement 2	S171	https://dx.doi.org/10.1016/j.hlc.2016.06.402	Xu 2016	Excluded - irrelevant (title and abstract screening)
Veno-arterial ECMO for refractory cardiogenic shock following cardiac arrest	De Chambrun M.P.; Brechot N.; Hekimian G.; Lebreton G.; Schmidt M.; Demondion P.; Nieszkowska A.; Trouillet J.L.; Leprince P.; Chastre J.; Combes A.; Luyt C.-E.	2016	Annals of Intensive Care	6	SUPPL. 1		https://dx.doi.org/10.1186/s13613-016-0114-z	DeChambrun 2016	Excluded - irrelevant (title and abstract screening)
Levels of microparticles in acute respiratory distress syndrome with veno-venous extra-corporeal membrane oxygenation	Guervilly C.; Klasen F.; Hraiech S.; Forel J.-M.; Papazian L.	2016	Annals of Intensive Care	6	SUPPL. 1		https://dx.doi.org/10.1186/s13613-016-0114-z	Guervilly 2016	Excluded - irrelevant (title and abstract screening)
Prognostic factors and outcomes of Extracorporeal membrane oxygenation support in patients who sufferd from cardiogenic shock	Dong Hee Kim D.H.; Cho J.M.; Hwang H.J.; Sohn I.S.; Park C.B.; Jin E.S.; Kim C.J.	2016	European Journal of Heart Failure	18	SUPPL. 1	504-505	https://dx.doi.org/10.1002/ejhf.539	DongHeeKim 2016	Excluded - irrelevant (title and abstract screening)
Treatment of acute myocardial infarction in shock with ECMO: Beyond the intraaortic balloon pump	Iago Sousa Casasnovas I.; Diez-Delhoyo F.; Garcia-Carreno J.; Ayesta-Lopez A.; Devesa-Cordero C.; Juarez-Fernandez M.; Sarnago-Cebada F.; Elizaga-Corrales J.; Martinez-Selles M.; Fernandez-Aviles F.	2016	European Journal of Heart Failure	18	SUPPL. 1	178	https://dx.doi.org/10.1002/ejhf.539	IagoSousaCasasnovas 2016	Excluded - irrelevant (title and abstract screening)
Right-left ventricular interdependence in patients supported by extracorporeal life support: An echocardiographic study	Caudron J.; Aissaoui N.; Combes A.; Leprince P.; Puymirat E.; Fagon J.-Y.; Diebold B.	2016	European Journal of Heart Failure	18	SUPPL. 1	84-85	https://dx.doi.org/10.1002/ejhf.539	Caudron 2016	Excluded - irrelevant (title and abstract screening)
Lung function six months post extra corporeal membrane oxygenation (ECMO) for severe acute respiratory failure in adult survivors	Sampson C.; Harris-Fox S.	2016	Critical Care	20	SUPPL. 2		https://dx.doi.org/10.1186/s13054-016-1208-6	Sampson 2016	Excluded - irrelevant (title and abstract screening)
The SAVE SMR for veno-arterial ECMO	Loveridge R.; Chaddock C.; Patel S.; Kakar V.; Willars C.; Hurst T.; Park C.; Best T.; Vercueil A.; Auzinger G.	2016	Critical Care	20	SUPPL. 2		https://dx.doi.org/10.1186/s13054-016-1208-6	Loveridge 2016	Excluded - irrelevant (title and abstract screening)
Myocarditis treated with VA-ECMO: A single centers experience	Burdorf A.; Varnado S.; Balk J.L.; Ryan T.; Raichlin E.; Vongooru H.; Lowes B.; Zolty R.; Um J.; Merritt-Genore H.; Moulton M.; Siddique A.	2016	Journal of Heart and Lung Transplantation	35	4 SUPPL. 1	S373-S374		Burdorf 2016	Excluded - irrelevant (title and abstract screening)
A near-fatal rash: Getting to the heart of the matter	Yan L.; Zhang Z.; Ta Ng C.; Sim D.; Naing C.S.; Devanand A.; Leow W.Q.; Lai S.H.; Lim C.P.	2016	Journal of the American College of Cardiology	67	13 SUPPL. 1	1079		Yan 2016	Excluded - irrelevant (title and abstract screening)
Role of Intra-Aortic Balloon Pump and Extracorporeal Membrane Oxygenation in Early Graft Failure After Cardiac Transplantation	Loforte A.; Murana G.; Cefarelli M.; Jafrancesco G.; Sabatino M.; Martin Suarez S.; Pilato E.; Pacini D.; Grigioni F.; Bartolomeo R.D.; Marinelli G.	2016	Artificial Organs	40	8	E136-E145	https://dx.doi.org/10.1111/aor.12793	Loforte 2016	Excluded - irrelevant (title and abstract screening)
Application of right jugular vessels to build extracorporeal membrane oxygenation for treating the critically ill children	Yan X.G.; Lu Z.J.; Zheng J.C.; Zhang W.W.; Lu G.P.; Jia B.	2016	Zhonghua er ke za zhi = Chinese journal of pediatrics	54	7	515-518	https://dx.doi.org/10.3760/cma.j.issn.0578-1310.2016.07.008	Yan 2016	Excluded - irrelevant (title and abstract screening)
Validity of Outcome Prediction Scoring Systems in Korean Patients with Severe Adult Respiratory Distress Syndrome Receiving Extracorporeal Membrane Oxygenation Therapy	Lee S.; Yeo H.J.; Yoon S.H.; Lee S.E.; Cho W.H.; Jeon D.S.; Kim Y.S.; Son B.S.; Kim doH.	2016	Journal of Korean medical science	31	6	932-938	https://dx.doi.org/10.3346/jkms.2016.31.6.932	Lee 2016	Excluded - irrelevant (title and abstract screening)
The clinical analysis of extracorporeal membrane oxygenation for adult severe acute respiratory distress syndrome	Qi S.Y.; Wang W.T.; Chu Z.D.; Chen C.Y.; Zhou M.K.; Ren Y.X.; Liu X.J.	2016	Zhonghua jie he he hu xi za zhi = Zhonghua jiehe he huxi zazhi = Chinese journal of tuberculosis and respiratory diseases	39	4	291-297	https://dx.doi.org/10.3760/cma.j.issn.1001-0939.2016.04.008	Qi 2016	Excluded - irrelevant (title and abstract screening)
Long-term survival of adults with cardiogenic shock after venoarterial extracorporeal membrane oxygenation	Burrell A.J.C.; Pellegrino V.A.; Wolfe R.; Wong W.K.; Cooper D.J.; Kaye D.M.; Pilcher D.V.	2015	Journal of Critical Care	30	5	949-956	https://dx.doi.org/10.1016/j.jcrc.2015.05.022	Burrell 2015	Excluded - irrelevant (title and abstract screening)
The early dynamic behavior of lactate is linked to mortality in postcardiotomy patients with extracorporeal membrane oxygenation support: A retrospective observational study	Li C.-L.; Wang H.; Jia M.; Ma N.; Meng X.; Hou X.-T.	2015	Journal of Thoracic and Cardiovascular Surgery	149	5	1445-1450	https://dx.doi.org/10.1016/j.jtcvs.2014.11.052	Li 2015	Excluded - irrelevant (title and abstract screening)
Extracorporeal life support as a bridge to bridge: A strategy to optimize ventricular assist device results	Lebreton G.; Pozzi M.; Mastroianni C.; Leger P.; Pavie A.; Leprince P.	2015	European Journal of Cardio-thoracic Surgery	48	5	785-791	https://dx.doi.org/10.1093/ejcts/ezu516	Lebreton 2015	Excluded - irrelevant (title and abstract screening)
Urinary neutrophil gelatinase-associated lipocalin predicts renal injury following extracorporeal membrane oxygenation	Zwiers A.J.M.; Cransberg K.; De Rijke Y.B.; Van Rosmalen J.; Tibboel D.; De Wildt S.N.	2015	Pediatric Critical Care Medicine	16	7	663-670	https://dx.doi.org/10.1097/PCC.0000000000000476	Zwiers 2015	Excluded - irrelevant (title and abstract screening)
ECMO as a bridge to decision: Recovery, VAD, or heart transplantation?	Rousse N.; Juthier F.; Pincon C.; Hysi I.; Banfi C.; Robin E.; Fayad G.; Jegou B.; Prat A.; Vincentelli A.	2015	International Journal of Cardiology	187	(Rousse, Juthier, Hysi, Banfi, Fayad, Jegou, Prat, Vincentelli) Department of Cardiovascular Surgery, Centre Hospitalier Regional et Universitaire de Lille, CHU Lille, Lille 59035, France(Rousse, Juthier, Vincentelli) Universite Lille Nord de France, Lill	620-627	https://dx.doi.org/10.1016/j.ijcard.2015.03.283	Rousse 2015	Excluded - irrelevant (title and abstract screening)
Update on the extracorporeal life support	Huh J.-W.	2015	Tuberculosis and Respiratory Diseases	78	3	149-155	https://dx.doi.org/10.4046/trd.2015.78.3.149	Huh 2015	Excluded - irrelevant (title and abstract screening)
Impact of Acute Kidney Injury on Outcome in Patients with Severe Acute Respiratory Failure Receiving Extracorporeal Membrane Oxygenation	Haneya A.; Diez C.; Philipp A.; Bein T.; Mueller T.; Schmid C.; Lubnow M.	2015	Critical Care Medicine	43	9	1898-1906	https://dx.doi.org/10.1097/CCM.0000000000001141	Haneya 2015	Excluded - irrelevant (title and abstract screening)
Malignant pertussis and exchange transfusion	Chantreuil J.; Fakhri N.; Labarthe F.; Saliba E.; Favrais G.	2015	Archives de Pediatrie	22	1	84-87	https://dx.doi.org/10.1016/j.arcped.2014.10.010	Chantreuil 2015	Excluded - irrelevant (title and abstract screening)
Outcomes of Pediatric Patients Undergoing Cardiac Catheterization While on Extracorporeal Membrane Oxygenation	Callahan R.; Trucco S.M.; Wearden P.D.; Beerman L.B.; Arora G.; Kreutzer J.	2015	Pediatric Cardiology	36	3	625-632	https://dx.doi.org/10.1007/s00246-014-1057-5	Callahan 2015	Excluded - irrelevant (title and abstract screening)
Extracorporeal membrane oxygenation as bridge-to-decision in acute heart failure due to systemic light-chain amyloidosis	Silva J.M.; Fontes-Carvalho R.; Valente D.; Almeida C.; Cruz A.J.; Tente D.; Coelho H.; Oliveira M.; Albuquerque A.; Ribeiro V.G.	2015	American Journal of Case Reports	16	(Silva, Fontes-Carvalho, Oliveira, Albuquerque, Ribeiro) Department of Cardiology, Centro Hospitalar de Vila Nova de Gaia e Espinho, Vila Nova de, Gaia, Portugal(Silva, Fontes-Carvalho) Department of Physiology and Cardiothoracic Surgery, Medical School o	174-181	https://dx.doi.org/10.12659/AJCR.892772	Silva 2015	Excluded - irrelevant (title and abstract screening)
Bridge-to-recovery strategy using extracorporeal membrane oxygenation for critical pulmonary hypertension complicated with cardiogenic shock	Tsai M.-T.; Hsu C.-H.; Luo C.-Y.; Hu Y.-N.; Roan J.-N.	2015	Interactive Cardiovascular and Thoracic Surgery	21	1	55-61	https://dx.doi.org/10.1093/icvts/ivv070	Tsai 2015	Excluded - irrelevant (title and abstract screening)
Extracorporeal life support in cardiogenic shock: Impact of acute versus chronic etiology on outcome	Tarzia V.; Bortolussi G.; Bianco R.; Buratto E.; Bejko J.; Carrozzini M.; De Franceschi M.; Gregori D.; Fichera D.; Zanella F.; Bottio T.; Gerosa G.	2015	Journal of Thoracic and Cardiovascular Surgery	150	2	333-340	https://dx.doi.org/10.1016/j.jtcvs.2015.02.043	Tarzia 2015	Excluded - irrelevant (title and abstract screening)
RotaFlow and CentriMag extracorporeal membrane oxygenation support systems as treatment strategies for refractory cardiogenic shock	Loforte A.; Pilato E.; Martin Suarez S.; Folesani G.; Jafrancesco G.; Castrovinci S.; Grigioni F.; Marinelli G.	2015	Journal of Cardiac Surgery	30	2	201-208	https://dx.doi.org/10.1111/jocs.12480	Loforte 2015	Excluded - irrelevant (title and abstract screening)
Outcome of extracorporeal membrane oxygenation as a bridge to lung transplantation: An institutional experience and literature review	Inci I.; Klinzing S.; Schneiter D.; Schuepbach R.A.; Kestenholz P.; Hillinger S.; Benden C.; Maggiorini M.; Weder W.	2015	Transplantation	99	8	1667-1671	https://dx.doi.org/10.1097/TP.0000000000000653	Inci 2015	Excluded - irrelevant (title and abstract screening)
Extracorporeal membrane oxygenation (ECMO) in post-cardiotomy cardiogenic shock (PCCS) in adults: A systematic review	Kashani A.; Manganas C.	2015	Heart Lung and Circulation	24	Supplement 1	e56	https://dx.doi.org/10.1016/j.hlc.2014.12.119	Kashani 2015	Excluded - irrelevant (title and abstract screening)
Pediatric heart transplantation in patient on ECMO or VAD	Aidala E.; Valori A.; Cascarano M.T.; Deorsola L.; Napoleone C.P.	2015	Artificial Organs	39	5	A10	https://dx.doi.org/10.1111/aor.12525	Aidala 2015	Excluded - irrelevant (title and abstract screening)
Imaging evidence of brain injury in adults after a trial of ECMO	Anand A.; Rebello D.; Mathews J.; Gandhi K.; Miller J.; Hefton S.; Ahmed Z.; Menaker J.; Herr D.; Badjatia N.; McCarthy P.; Parikh G.	2015	Neurocritical Care	23	1 SUPPL. 1	S270	https://dx.doi.org/10.1007/s12028-015-0193-y	Anand 2015	Excluded - irrelevant (title and abstract screening)
Extracorporeal cardiopulmonary resuscitation for nonshockable rhythms	Kagawa E.; Dote K.; Kato M.; Sasaki S.; Kihara Y.	2015	Circulation	132	SUPPL. 3			Kagawa 2015	Excluded - irrelevant (title and abstract screening)
Percutaneous extracorporeal membrane oxigenation support in acute myocardial infarction complicated by refractory cardiogenic shock	Sousa Casasnovas I.; Diez-Delhoyo F.; Juarez-Fernandez M.; Ayesta-Lopez A.; Noriega F.; Martinez-Selles M.; Bueno-Zamora H.; Fernandez-Aviles F.	2015	European Heart Journal: Acute Cardiovascular Care	4	SUPPL. 1	33-34	https://dx.doi.org/10.1177/2048872615599730	SousaCasasnovas 2015	Excluded - irrelevant (title and abstract screening)
A descriptive study of pulmonary function testing and chest computed tomography in survivors of veno-venous extracorporeal membrane oxygenation	Miles M.; Watson D.; Pechulis R.	2015	Chest	148	4 MEETING ABSTRACT		https://dx.doi.org/10.1378/chest.2269207	Miles 2015	Excluded - irrelevant (title and abstract screening)
Perioperative ECMO support in liver transplantation-feasibility and outcome	Auzinger G.; Loveridge R.; Willars C.; Patel S.; Kakar V.; Vercueil A.; Best T.; Heaton N.; Wendon J.	2015	Transplantation	99	7 SUPPL. 1	131	https://dx.doi.org/10.1097/01.tp.0000469973.81769.3c	Auzinger 2015	Excluded - irrelevant (title and abstract screening)
Outcome of patients in cardiogenic shock supported with extracorporeal membrane oxygenation	Hurtado A.; Garcia-Saez D.; Hall D.; Hernandez-Caballero C.; Lees N.; Popov A.; Simon A.; Morgan C.	2015	Critical Care Medicine	43	12 SUPPL. 1	27	https://dx.doi.org/10.1097/01.ccm.0000473930.45406.ef	Hurtado 2015	Excluded - irrelevant (title and abstract screening)
Therapeutic value of extracorporeal membrane oxygenation in acute fulminant myocarditis: An observational study	Liu C.; Lin J.; Liu M.; Chen D.; Zhu R.; Lu J.; Hu Y.; Liuer Z.	2015	Journal of the American College of Cardiology	66	16 SUPPL. 1	C273		Liu 2015	Excluded - irrelevant (title and abstract screening)
Acute liver failure and ECMO support: The edge of reason?	Auzinger G.; Loveridge R.; Patel S.; Willars C.; Bernal W.; Menon K.; Vilca-Melendez H.; Wendon J.	2015	Hepatology	62	SUPPL. 1	1073A-1074A	https://dx.doi.org/10.1002/hep.28236	Auzinger 2015	Excluded - irrelevant (title and abstract screening)
Outcome predictors in cardiopulmonary resuscitation facilitated by extracorporeal membrane oxygenation	Jung C.; Janssen K.; Kaluza M.; Fuernau G.; Poerner T.C.; Fritzenwanger M.; Pfeifer R.; Figulla H.R.	2015	European Heart Journal	36	SUPPL. 1	1197	https://dx.doi.org/10.1093/eurheartj/ehv402	Jung 2015	Excluded - irrelevant (title and abstract screening)
Long-term outcome after extracorporeal membrane oxygenation due to refractory cardiogenic shock	De Waha S.; Desch S.; Eitel I.; Poess J.; Fuernau G.; Schuler G.; Thiele H.	2015	European Heart Journal	36	SUPPL. 1	594	https://dx.doi.org/10.1093/eurheartj/ehv400	DeWaha 2015	Excluded - irrelevant (title and abstract screening)
Good outcome despite early refractory myoclonic status epilepticus after cardiopulmonary arrest: A case report	Reynolds A.; Schaff L.; Bell M.; Brust J.; Agarwal S.	2015	Neurology	84	SUPPL. 14			Reynolds 2015	Excluded - irrelevant (title and abstract screening)
Extracorporeal life support as a bridge to decision in acute or decompensated heart failure	Hurtado-Doce A.; Garcia-Saez D.; Hernandez-Caballero C.; Mohite P.N.; Lees N.J.; Zych B.; Popov A.F.; Hall D.; Simon A.F.; Morgan C.	2015	European Journal of Heart Failure	17	SUPPL. 1	198	https://dx.doi.org/10.1002/ejhf.277	Hurtado-Doce 2015	Excluded - irrelevant (title and abstract screening)
Resuscitated sudden death followed by heart transplantation in a young patient due to anomalous origin of left coronary artery	Toranzo Nieto I.; Sorto Sanchez C.; Ruiz Guerrero L.; Burgos Palacios V.; Cobo Belaustegui M.; Exposito Garcia V.; Castrillo Bustamante C.; Ruiz Lera M.; Canteli Alvarez A.; Zueco Gil J.	2015	European Journal of Heart Failure	17	SUPPL. 1	148	https://dx.doi.org/10.1002/ejhf.277	ToranzoNieto 2015	Excluded - irrelevant (title and abstract screening)
Outcome of extracorporeal membrane oxygenation support for adult patients in Fuwai Hospital during the last 10 years: treatment strategy and risk factors	Guodong G.; Lin L.; Qiang H.; Jinxiao H.; Feilong H.; Bingyan J.; Liu jinping; Kun Y.; Cun L.	2015	Zhonghua wei zhong bing ji jiu yi xue	27	12	959-964		Guodong 2015	Excluded - irrelevant (title and abstract screening)
Post-cardiotomy ECMO in pediatric and congenital heart surgery: impact of team training and equipment in the results	Miana L.A.; Caneo L.F.; Tanamati C.; Penha J.G.; Guimaraes V.A.; Miura N.; Galas F.R.; Jatene M.B.	2015	Revista brasileira de cirurgia cardiovascular : orgao oficial da Sociedade Brasileira de Cirurgia Cardiovascular	30	4	409-416	https://dx.doi.org/10.5935/1678-9741.20150053	Miana 2015	Excluded - irrelevant (title and abstract screening)
Predictors of survival following extracorporeal cardiopulmonary resuscitation in patients with acute myocardial infarction-complicated refractory cardiac arrest in the emergency department: a retrospective study	Han S.J.; Kim H.S.; Choi H.H.; Hong G.S.; Lee W.K.; Lee S.H.; You D.G.; Lee J.J.	2015	Journal of cardiothoracic surgery	10	(Han) Division of Cardiology, Department of Internal Medicine, Hallym University Medical Center, Hallym University College of Medicine, 77 Sakju-ro, Chuncheon, 200-704, Republic of Korea. medhan69@hallym.or.kr(Kim) Department of Thoracic and Cardiovascula	23	https://dx.doi.org/10.1186/s13019-015-0212-2	Han 2015	Excluded - irrelevant (title and abstract screening)
Hemofiltration is not associated with increased mortality in children receiving extracorporeal membrane oxygenation	Lou S.; MacLaren G.; Paul E.; Best D.; Delzoppo C.; Butt W.	2015	Pediatric critical care medicine : a journal of the Society of Critical Care Medicine and the World Federation of Pediatric Intensive and Critical Care Societies	16	2	161-166	https://dx.doi.org/10.1097/PCC.0000000000000290	Lou 2015	Excluded - irrelevant (title and abstract screening)
Extracorporeal Membrane Oxygenation Support in Refractory Cardiogenic Shock: Treatment Strategies and Analysis of Risk Factors	Loforte A.; Marinelli G.; Musumeci F.; Folesani G.; Pilato E.; Martin Suarez S.; Montalto A.; Lilla Della Monica P.; Grigioni F.; Frascaroli G.; Menichetti A.; Di Bartolomeo R.; Arpesella G.	2014	Artificial Organs	38	7	E129-E141	https://dx.doi.org/10.1111/aor.12317	Loforte 2014	Excluded - irrelevant (title and abstract screening)
Late outcomes of infants supported by extracorporeal membrane oxygenation following the norwood operation	Alsoufi B.; Wolf M.; Botha P.; Kogon B.; McCracken C.; Ehrlich A.; Kanter K.; Deshpande S.	2014	World Journal for Pediatric and Congenital Heart Surgery	6	1	2017-09-01	https://dx.doi.org/10.1177/2150135114558072	Alsoufi 2014	Excluded - irrelevant (title and abstract screening)
Results of extracorporeal life support implementation in routine clinical practice: Single center experience	Biocina B.; Petricevic M.; Belina D.; Gasparovic H.; Svetina L.; Konosic S.; White A.; Ivancan V.; Kopjar T.; Milicic D.	2014	Croatian Medical Journal	55	6	600-608	https://dx.doi.org/10.3325/cmj.2014.55.600	Biocina 2014	Excluded - irrelevant (title and abstract screening)
Risk factors and prognosis of patients with primary graft failure after heart transplantation: An asian center experience	Chen J.-W.; Chen Y.-S.; Chi N.-H.; Huang S.-C.; Yu H.-Y.; Chou N.-K.; Wang C.-H.; Wang S.-S.	2014	Transplantation Proceedings	46	3	914-919	https://dx.doi.org/10.1016/j.transproceed.2013.11.107	Chen 2014	Excluded - irrelevant (title and abstract screening)
Skin microvascular morphology and hemodynamics during treatment with veno-arterial extra-corporeal membrane oxygenation	Wester T.; Awan Z.A.; Kvernebo T.S.; Salerud G.; Kvernebo K.	2014	Clinical Hemorheology and Microcirculation	56	2	119-131	https://dx.doi.org/10.3233/CH-131670	Wester 2014	Excluded - irrelevant (title and abstract screening)
Influenza A (H1N1) vs non-H1N1 ARDS: Analysis of clinical course	Topfer L.; Menk M.; Weber-Carstens S.; Spies C.; Wernecke K.-D.; Uhrig A.; Lojewski C.; Jorres A.; Deja M.	2014	Journal of Critical Care	29	3	340-346	https://dx.doi.org/10.1016/j.jcrc.2013.12.013	Topfer 2014	Excluded - irrelevant (title and abstract screening)
High levels of free haemoglobin in neonates and infants undergoing surgery on cardiopulmonary bypass	Ricci Z.; Pezzella C.; Romagnoli S.; Iodice F.; Haiberger R.; Carotti A.; Cogo P.	2014	Interactive Cardiovascular and Thoracic Surgery	19	2	183-188	https://dx.doi.org/10.1093/icvts/ivu129	Ricci 2014	Excluded - irrelevant (title and abstract screening)
Extracorporeal life support in patients with congenital diaphragmatic hernia: How long should we treat?	Kays D.W.; Islam S.; Richards D.S.; Larson S.D.; Perkins J.M.; Talbert J.L.	2014	Journal of the American College of Surgeons	218	4	808-817	https://dx.doi.org/10.1016/j.jamcollsurg.2013.12.047	Kays 2014	Excluded - irrelevant (title and abstract screening)
Resuscitative extracorporeal membrane oxygenation for in hospital cardiac arrest: A Canadian observational experience	Bednarczyk J.M.; White C.W.; Ducas R.A.; Golian M.; Nepomuceno R.; Hiebert B.; Bueddefeld D.; Manji R.A.; Singal R.K.; Hussain F.; Freed D.H.	2014	Resuscitation	85	12	1713-1719	https://dx.doi.org/10.1016/j.resuscitation.2014.09.026	Bednarczyk 2014	Excluded - irrelevant (title and abstract screening)
Early continuous renal replacement therapy in cardiogenic shock patients with severe acute kidney injury undergoing extracorporeal membrane oxygenation	Lin Y.-C.; Lin F.-Y.; Shih C.-M.; Wu M.-S.; Chen T.-W.; Chen H.-H.; Chang N.-C.; Tsao N.-W.; Huang C.-Y.	2014	CardioRenal Medicine	4	2	130-139	https://dx.doi.org/10.1159/000364835	Lin 2014	Excluded - irrelevant (title and abstract screening)
The use of ecmo in hiv/aids with pneumocystis jirovecii pneumonia: A case report and review of the literature	Cawcutt K.; Gallo De Moraes A.; Lee S.J.; Park J.G.; Schears G.J.; Nemergut M.E.	2014	ASAIO Journal	60	5	606-608	https://dx.doi.org/10.1097/MAT.0000000000000112	Cawcutt 2014	Excluded - irrelevant (title and abstract screening)
Predictors of 30-day mortality and outcome in cases of myocardial infarction with cardiogenic shock treated by extracorporeal life support	Demondion P.; Fournel L.; Golmard J.-L.; Niculescu M.; Pavie A.; Leprince P.	2014	European Journal of Cardio-thoracic Surgery	45	1	47-54	https://dx.doi.org/10.1093/ejcts/ezt207	Demondion 2014	Excluded - irrelevant (title and abstract screening)
Techniques and results of lobar lung transplantations	Mitilian D.; Sage E.; Puyo P.; Bonnette P.; Parquin F.; Stern M.; Fischler M.; Chapelier A.	2014	European Journal of Cardio-thoracic Surgery	45	2	365-370	https://dx.doi.org/10.1093/ejcts/ezt353	Mitilian 2014	Excluded - irrelevant (title and abstract screening)
Extracorporeal membrane oxygenation for refractory septic shock in adults	Park T.K.; Yang J.H.; Jeon K.; Choi S.-H.; Choi J.-H.; Gwon H.-C.; Chung C.R.; Park C.M.; Cho Y.H.; Sung K.; Suh G.Y.	2014	European Journal of Cardio-thoracic Surgery	47	2	e68-e74	https://dx.doi.org/10.1093/ejcts/ezu462	Park 2014	Excluded - irrelevant (title and abstract screening)
Predictors of mortality in pediatric patients on venoarterial extracorporeal membrane oxygenation	Punn R.; Axelrod D.M.; Sherman-Levine S.; Roth S.J.; Tacy T.A.	2014	Pediatric Critical Care Medicine	15	9	870-877	https://dx.doi.org/10.1097/PCC.0000000000000236	Punn 2014	Excluded - irrelevant (title and abstract screening)
First reported case of successful use of veno-arterial extracorporeal membrane oxygenation without the use of systemic anticoagulation in the management of profound hypoxemia in diffuse alveolar hemorrhage complicating systemic lupus erythematosus	Saadi M.W.; Evans T.; Khwaja S.	2014	American Journal of Respiratory and Critical Care Medicine	189	MeetingAbstracts			Saadi 2014	Excluded - irrelevant (title and abstract screening)
Prolonged ICU stay following cardiac surgery: is there any room for new scores?	Caria D. D.; Nonini S.; Mininni M.; Bottiroli M.; Tommaso C. D.; Facchini A.; Paino R.	2014	Applied Cardiopulmonary Pathophysiology	18	Suppl.	55-56		Caria 2014	Excluded - irrelevant (title and abstract screening)
Clinical outcomes of respiratory extracorporeal life support in elderly patients with severe ARDS	Kim Y.S.; Cho W.H.; Jeon D.S.; Kim D.H.; Kim D.W.; Lee S.E.; Yeo H.J.; Yoon S.H.	2014	Critical Care Medicine	42	12 SUPPL. 1	A1526	https://dx.doi.org/10.1097/01.ccm.0000458188.42433.d0	Kim 2014	Excluded - irrelevant (title and abstract screening)
Extracorporeal membrane oxygenation facilitates survival in refractory in-hospital cardiac arrest and cardiogenic shock	Bednarczyk J.M.; Ducas R.A.; White C.W.; Golian M.; Nepomuceno R.; Bueddefeld D.; Hiebert B.; Manji R.A.; Singal R.K.; Hussain F.; Freed D.H.	2014	Canadian Journal of Cardiology	30	10 SUPPL. 1	S242-S243		Bednarczyk 2014	Excluded - irrelevant (title and abstract screening)
Impact of models for end-stage liver disease score on outcome in patients with percutaneous extracorporeal membrane oxygenation who are scheduled to receive ventricular assist device implantation as "bridge to bridge" therapy	Seguchi O.; Fujita T.; Murata Y.; Nakajima S.; Sato T.; Sunami H.; Hata H.; Yanase M.; Nakatani T.	2014	European Heart Journal	35	SUPPL. 1	298	https://dx.doi.org/10.1093/eurheartj/ehu323	Seguchi 2014	Excluded - irrelevant (title and abstract screening)
Clinical outcome and predictors of extracorporeal membrane oxygenation (ECMO) support in fulminant myocarditis	Kim B.S.; Lee G.Y.; Choi J.H.; Choi S.H.; Kwon H.C.; Yang J.H.; Cho Y.H.; Sung K.I.; Jeon E.S.	2014	European Heart Journal	35	SUPPL. 1	180	https://dx.doi.org/10.1093/eurheartj/ehu322	Kim 2014	Excluded - irrelevant (title and abstract screening)
Evaluation of prognostic laboratory data on survival during prolonged extracorporeal life support	Son H.S.; Kim H.J.; Jung J.S.; Sun K.	2014	Intensive Care Medicine	40	1 SUPPL. 1	S287	https://dx.doi.org/10.1007/s00134-013-3451-5	Son 2014	Excluded - irrelevant (title and abstract screening)
Prolonged left ventricular mechanical support in a seven-year-old patient following extensive myocardial infarction enabling myocardial recovery	Yerebakan C.; Valeske K.; Elmontaser H.; Thul J.; Schranz D.; Akinturk H.	2014	Thoracic and Cardiovascular Surgeon	62	SUPPL. 1		https://dx.doi.org/10.1055/s-0034-1367357	Yerebakan 2014	Excluded - irrelevant (title and abstract screening)
Severe Coronary artery disease in 6 years old child	Dayeh A.-H.; Taurosinov G.; El Bahi J.; Schranz D.; Evagelopoulos N.; Dabritz S.	2014	Thoracic and Cardiovascular Surgeon	62	SUPPL. 1		https://dx.doi.org/10.1055/s-0034-1367354	Dayeh 2014	Excluded - irrelevant (title and abstract screening)
Venoarterial extracorporeal membrane oxygenation inpulmonary embolism with refractory shock or cardiac arrest	Kagawa E.; Dote K.; Masaya K.; Sasaki S.; Sumimoto Y.; Kihara Y.	2014	Catheterization and Cardiovascular Interventions	83	SUPPL. 1	S129-S130	https://dx.doi.org/10.1002/ccd.25491	Kagawa 2014	Excluded - irrelevant (title and abstract screening)
Extracorporeal membrane oxygenation facilitates survival in refractory in-hospital cardiac arrest and cardiogenic shock: A Canadian perspective	Bednarczyk J.M.; Ducas R.A.; White C.W.; Golian M.; Nepomuceno R.; Bueddefeld D.; Manji R.A.; Singal R.K.; Hussain F.; Freed D.H.	2014	European Journal of Heart Failure	16	SUPPL. 2	8	https://dx.doi.org/10.1002/ejhf.93_1	Bednarczyk 2014	Excluded - irrelevant (title and abstract screening)
Looking beyond the milwaukee protocol	Nat A.; Sharma A.; Pothineni A.; Amzuta I.	2014	Chest	145	3 MEETING ABSTRACT		https://dx.doi.org/10.1378/chest.1826454	Nat 2014	Excluded - irrelevant (title and abstract screening)
Poor outcome in patients requiring intra-aortic balloon pump reinsertion in cardiogenic shock	Howard E.; Steiner J.; Torguson R.; Panza J.; Cooper H.	2014	JACC: Cardiovascular Interventions	7	2 SUPPL. 1	S50-S51	https://dx.doi.org/10.1016/j.jcin.2014.01.133	Howard 2014	Excluded - irrelevant (title and abstract screening)
Extracorporeal membrane oxygenation as a bridge to decision for intermacs 1 patients	Moriguchi J.; Arabia F.; Jocson R.; Patel J.; Kittleson M.; Liou F.; Yu Z.; Ernst W.; Hamilton M.; Chang D.H.; Czer L.; Kobashigawa J.	2014	Journal of Heart and Lung Transplantation	33	4 SUPPL. 1	S250-S251	https://dx.doi.org/10.1016/j.healun.2014.01.656	Moriguchi 2014	Excluded - irrelevant (title and abstract screening)
Extracorporeal membrane oxygenation support in refractory cardiogenic shock: Treatment strategies and analysis of risk factors	Loforte A.; Marinelli G.; Musumeci F.; Pilato E.; Martin Suarez S.; Montalto A.; Folesani G.; Castrovinci S.; Iafrancesco G.; Lilla Della Monica P.; Grigioni F.; Potena L.; Frascaroli G.; Arpesella G.	2014	Journal of Heart and Lung Transplantation	33	4 SUPPL. 1	S248-S249	https://dx.doi.org/10.1016/j.healun.2014.01.650	Loforte 2014	Excluded - irrelevant (title and abstract screening)
Extracorporeal membrane oxygenation as rescue therapy in critically ill patients-is it worth the effort?	Schafer T.; Braune S.; Kubik M.; Kluge S.; Wagner F.M.; Reichenspurner H.; Deuse T.	2014	Journal of Heart and Lung Transplantation	33	4 SUPPL. 1	S248	https://dx.doi.org/10.1016/j.healun.2014.01.649	Schafer 2014	Excluded - irrelevant (title and abstract screening)
Curious case of elephant sitting on chest: Extremely rare case of reversible cardiomyopathy moderated	Rana G.; Gore J.; Tighe D.	2014	Journal of the American College of Cardiology	63	12 SUPPL. 1	A620	https://dx.doi.org/10.1016/S0735-1097%2814%2960620-3	Rana 2014	Excluded - irrelevant (title and abstract screening)
Extracorporeal membrane oxygenation: A hope for ILD exacerbations with a possible reversible pathology	Malhotra A.; Nangia V.	2014	Indian Journal of Critical Care Medicine	18	SUPPL. 1	S23-S24		Malhotra 2014	Excluded - irrelevant (title and abstract screening)
Venovenous extracorporeal life support for posttraumatic respiratory distress syndrome in adults: the risk of major hemorrhages	Wu M.-Y.; Lin P.-J.; Tseng Y.-H.; Kao K.-C.; Hsiao H.-L.; Huang C.-C.	2014	Scandinavian journal of trauma, resuscitation and emergency medicine	22	(Huang) Department of Thoracic Medicine, Chang Gung Memorial Hospital and Chang Gung University, 5, Fushing Street, Gueishan Shiang, Taoyuan 333, Taiwan. david3627@gmail.com	56	https://dx.doi.org/10.1186/s13049-014-0056-0	Wu 2014	Excluded - irrelevant (title and abstract screening)
Extracorporeal membrane oxygenation and cerebral blood flow velocity in children	O'Brien N.F.; Hall M.W.	2013	Pediatric Critical Care Medicine	14	3	e126-e134	https://dx.doi.org/10.1097/PCC.0b013e3182712d62	O'Brien 2013	Excluded - irrelevant (title and abstract screening)
Psychometric evaluation of the sophia observation withdrawal symptoms scale in critically ill children	Ista E.; De Hoog M.; Tibboel D.; Duivenvoorden H.J.; Van Dijk M.	2013	Pediatric Critical Care Medicine	14	8	761-769	https://dx.doi.org/10.1097/PCC.0b013e31829f5be1	Ista 2013	Excluded - irrelevant (title and abstract screening)
Outcome of Veno-Arterial Extracorporeal Membrane Oxygenation for Patients Undergoing Valvular Surgery	Wang J.-G.; Han J.; Jia Y.-X.; Zeng W.; Hou X.-T.; Meng X.	2013	PLoS ONE	8	5	e63924	https://dx.doi.org/10.1371/journal.pone.0063924	Wang 2013	Excluded - irrelevant (title and abstract screening)
The role of intraoperative regional oxygen saturation using near infrared spectroscopy in the prediction of low output syndrome after pediatric heart surgery	Zulueta J.L.; Vida V.L.; Perisinotto E.; Pittarello D.; Stellin G.	2013	Journal of Cardiac Surgery	28	4	446-452	https://dx.doi.org/10.1111/jocs.12122	Zulueta 2013	Excluded - irrelevant (title and abstract screening)
A Review of cardiac transplantation	Fischer S.; Glas K.E.	2013	Anesthesiology Clinics	31	2	383-403	https://dx.doi.org/10.1016/j.anclin.2013.01.003	Fischer 2013	Excluded - irrelevant (title and abstract screening)
Outcomes of infants weighing three kilograms or less requiring extracorporeal membrane oxygenation after cardiac surgery	Bhat P.; Hirsch J.C.; Gelehrter S.; Cooley E.; Donohue J.; King K.; Gajarski R.J.	2013	Annals of Thoracic Surgery	95	2	656-661	https://dx.doi.org/10.1016/j.athoracsur.2012.06.041	Bhat 2013	Excluded - irrelevant (title and abstract screening)
Outcomes after peripheral extracorporeal membrane oxygenation therapy for postcardiotomy cardiogenic shock: A single-center experience	Slottosch I.; Liakopoulos O.; Kuhn E.; Deppe A.-C.; Scherner M.; Madershahian N.; Choi Y.-H.; Wahlers T.	2013	Journal of Surgical Research	181	2	E47-E55	https://dx.doi.org/10.1016/j.jss.2012.07.030	Slottosch 2013	Excluded - irrelevant (title and abstract screening)
Monitoring of the respiratory muscles in the critically Ill	Doorduin J.; Van Hees H.W.H.; Van Der Hoeven J.G.; Heunks L.M.A.	2013	American Journal of Respiratory and Critical Care Medicine	187	1	20-27	https://dx.doi.org/10.1164/rccm.201206-1117CP	Doorduin 2013	Excluded - irrelevant (title and abstract screening)
Using extracorporeal membrane oxygenation to rescue acute myocardial infarction with cardiopulmonary collapse: The impact of early coronary revascularization	Wu M.-Y.; Tseng Y.-H.; Chang Y.-S.; Tsai F.-C.; Lin P.-J.	2013	Resuscitation	84	7	940-945	https://dx.doi.org/10.1016/j.resuscitation.2012.12.019	Wu 2013	Excluded - irrelevant (title and abstract screening)
Extracorporeal membrane oxygenation in adult patients with severe acute respiratory failure	Lindskov C.; Jensen R.H.; Sprogoe P.; Klaaborg K.E.; Kirkegaard H.; Severinsen I.K.; Lorentsen A.G.; Folkersen L.; Ilkjaer S.; Pedersen C.M.	2013	Acta Anaesthesiologica Scandinavica	57	3	303-311	https://dx.doi.org/10.1111/aas.12050	Lindskov 2013	Excluded - irrelevant (title and abstract screening)
Diagnosis of infection in paediatric veno-arterial cardiac extracorporeal membrane oxygenation: Role of procalcitonin and C-reactive protein	Rungatscher A.; Merlini A.; De rita F.; Lucchese G.; Barozzi L.; Faggian G.; Mazzucco A.; Luciani G.B.	2013	European Journal of Cardio-thoracic Surgery	43	5	1043-1049	https://dx.doi.org/10.1093/ejcts/ezs524	Rungatscher 2013	Excluded - irrelevant (title and abstract screening)
Door-to-implantation time of extracorporeal life support systems predicts mortality in patients with out-of-hospital cardiac arrest	Leick J.; Liebetrau C.; Szardien S.; Fischer-Rasokat U.; Willmer M.; Van Linden A.; Blumenstein J.; Nef H.; Rolf A.; Arlt M.; Walther T.; Hamm C.; Mollmann H.	2013	Clinical Research in Cardiology	102	9	661-669	https://dx.doi.org/10.1007/s00392-013-0580-3	Leick 2013	Excluded - irrelevant (title and abstract screening)
Extracorporeal membrane oxygenation for influenza-associated acute respiratory distress syndrome	Papadopoulos N.; Ahmad A.E.-S.; Marinos S.; Moritz A.; Zierer A.	2013	Thoracic and Cardiovascular Surgeon	61	6	516-521	https://dx.doi.org/10.1055/s-0032-1330923	Papadopoulos 2013	Excluded - irrelevant (title and abstract screening)
Which is better: A miniaturized percutaneous ventricular assist device or extracorporeal membrane oxygenation for patients with cardiogenic shock?	Chamogeorgakis T.; Rafael A.; Shafii A.E.; Nagpal D.; Pokersnik J.A.; Gonzalez-Stawinski G.V.	2013	ASAIO Journal	59	6	607-611	https://dx.doi.org/10.1097/MAT.0b013e3182a8baf7	Chamogeorgakis 2013	Excluded - irrelevant (title and abstract screening)
Long-term outcomes of patients undergoing extracorporeal membrane oxygenation for refractory postcardiotomy cardiogenic shock	Unosawa S.; Sezai A.; Hata M.; Nakata K.; Yoshitake I.; Wakui S.; Kimura H.; Takahashi K.; Hata H.; Shiono M.	2013	Surgery Today	43	3	264-270	https://dx.doi.org/10.1007/s00595-012-0322-6	Unosawa 2013	Excluded - irrelevant (title and abstract screening)
ExtraCorporeal Membrane Oxygenator support in the perioperative course of pediatric heart surgery	Matoussi Z.; Henaine R.; Bastien O.; Veyrier M.; Ducreux C.; Desebbe O.; Di Filippo S.	2013	Archives of Cardiovascular Diseases Supplements	5	1	99		Matoussi 2013	Excluded - irrelevant (title and abstract screening)
ECMO as a bridge to lung transplantation in an adolescent with cystic fibrosis	Coscia G.T.; Aaron C.P.; Sadeghi H.; Shah L.; Kattan M.	2013	American Journal of Respiratory and Critical Care Medicine	187	MeetingAbstracts			Coscia 2013	Excluded - irrelevant (title and abstract screening)
ECMO for severe ARDS: Including the situation of ECMO treatment in Japan	Akira M.; Hiroyasu I.; Junichi T.; Mariko M.; Yoshihiko N.; Reiko I.; Takehiro U.; Shinhiro T.	2013	International Journal of Artificial Organs	36	4	284	https://dx.doi.org/10.5301/IJAO.2013.11060	Akira 2013	Excluded - irrelevant (title and abstract screening)
NSE-values following ECMO supported resuscitation-a prognostic factor for outcome?	Bernhard F.; Alois P.; Maik F.; Andreas K.; Daniele C.; Simon S.; Michael H.; Christof S.	2013	International Journal of Artificial Organs	36	4	266	https://dx.doi.org/10.5301/IJAO.2013.11059	Bernhard 2013	Excluded - irrelevant (title and abstract screening)
First fixed wing air transfer of the novalung ila activve¬© as a bridge to lung transplantation	Gardiner G.; McCarthy G.; Dobbin T.	2013	Critical Care Medicine	41	12 SUPPL. 1	A331	https://dx.doi.org/10.1097/01.ccm.0000440517.46089.3f	Gardiner 2013	Excluded - irrelevant (title and abstract screening)
Antithrombin III is prognostic of clinical outcome in pediatric extracorporeal membrane oxygenation	Lucchese G.; Hoxha S.; Prioli A.; Faggian G.; Mazzucco A.; Luciani G.B.	2013	Giornale Italiano di Cardiologia	14	10 SUPPL. 1	37S	https://dx.doi.org/10.1714/1337.14849	Lucchese 2013	Excluded - irrelevant (title and abstract screening)
"low cost" cardiac ECMO support in children: Analysis of effectiveness, costs and outcomes	Tessari C.; Padalino M.; Vida V.; Guariento A.; Cogo P.E.; De Franceschi M.; Zanella F.; Stellin G.	2013	Giornale Italiano di Cardiologia	14	10 SUPPL. 1	34S	https://dx.doi.org/10.1714/1337.14849	Tessari 2013	Excluded - irrelevant (title and abstract screening)
Two-year radiological results of postoperative edema in pediatric cardiac patients treated with extracorporeal membrane oxygenation (ECMO)	Sugiura T.; Fujita Y.; Sobue K.	2013	Intensive Care Medicine	39	SUPPL. 2	S303	https://dx.doi.org/10.1007/s00134-013-3095-5	Sugiura 2013	Excluded - irrelevant (title and abstract screening)
Neonatal pulmonary arteriovenous malformation: A neonate with pulmonary hypertension	Martinez P.; Khan D.; Totapally B.	2013	Chest	144	4 MEETING ABSTRACT		https://dx.doi.org/10.1378/chest.1704392	Martinez 2013	Excluded - irrelevant (title and abstract screening)
Gastrointestinal hemorrhage in adults requiring extracorporeal membrane oxygenation: Incidence, clinical predictors, and impact on outcomes	Nepomuceno R.; White C.W.; Muthiah K.; Bueddefeld D.; Hiebert B.; Arora R.C.; Manji R.; Freed D.H.; Moffatt D.	2013	Canadian Journal of Cardiology	29	10 SUPPL. 1	S373-S374	https://dx.doi.org/10.1016/j.cjca.2013.07.640	Nepomuceno 2013	Excluded - irrelevant (title and abstract screening)
Symposium: Continuous EEG monitoring in neonates: The new ACNS guidelines indications for long-term EEG monitoring in neonates	Clancy R.R.	2013	Journal of Clinical Neurophysiology	30	3	215-216	https://dx.doi.org/10.1097/WNP.0b013e318290ffba	Clancy 2013	Excluded - irrelevant (title and abstract screening)
NSE-values following ECMO supported resuscitation-a prognostic factor for outcome?	Florchinger B.; Philipp A.; Foltan M.; Keyser A.; Camboni D.; Schopka S.; Hilker M.; Schmid C.	2013	Thoracic and Cardiovascular Surgeon	61	SUPPL. 1		https://dx.doi.org/10.1055/s-0032-1332365	Florchinger 2013	Excluded - irrelevant (title and abstract screening)
Impact of acute kidney injury on outcome in patients with severe respiratory failure on extracorporeal membrane oxygenation	Haneya A.; Philipp A.; Bein T.; Lubnow M.; Muller T.; Schmid C.	2013	Thoracic and Cardiovascular Surgeon	61	SUPPL. 1		https://dx.doi.org/10.1055/s-0032-1332303	Haneya 2013	Excluded - irrelevant (title and abstract screening)
When should the anaesthesiologist say NO?	Hiesmayr M.	2013	Applied Cardiopulmonary Pathophysiology	17	2	99-101		Hiesmayr 2013	Excluded - irrelevant (title and abstract screening)
Clinical outcomes of device treatment of fulminant myocarditis; a series of case reports	Masumura M.; Sasaoka T.; Fujiwara T.; Arai H.; Isobe M.	2013	European Journal of Heart Failure	12	SUPPL. 1	S333	https://dx.doi.org/10.1093/eurjhf/hst010	Masumura 2013	Excluded - irrelevant (title and abstract screening)
Early extracorporeal membrane oxygenation (ECMO) use as a life saving modality in an infant presenting in fulminant acute myelogenous leukemia (AML) crisis	Pilbeam K.; McFall R.; Hayani A.; Salvi S.; Canner J.	2013	Pediatric Blood and Cancer	60	SUPPL. 2	S59-S60	https://dx.doi.org/10.1002/pbc.24509	Pilbeam 2013	Excluded - irrelevant (title and abstract screening)
Extra-corporeal membrane oxygenation support in cardiac transplantation	Bittner H.B.; Garbade J.; Lehmarm S.; Barten M.J.; Mohr F.W.	2013	Journal of Heart and Lung Transplantation	32	4 SUPPL. 1	S257	https://dx.doi.org/10.1016/j.healun.2013.01.666	Bittner 2013	Excluded - irrelevant (title and abstract screening)
Extracorporeal membrane oxygenation support system as bridge to solution in refractory cardiogenic shock	Loforte A.; Pilato E.; Martin-Suarez S.; Montalto A.; Lilla Delia Monica P.; Potena L.; Grigioni F.; Marinelli G.; Frascaroli G.; Menichetti A.; Musumeci F.; Arpesella G.	2013	Journal of Heart and Lung Transplantation	32	4 SUPPL. 1	S186	https://dx.doi.org/10.1016/j.healun.2013.01.448	Loforte 2013	Excluded - irrelevant (title and abstract screening)
Predictors of mortality in pediatric patients on venous-arterial extracorporeal membrane oxygenation	Punn R.; Axelrod D.; Roth S.; Tacy T.	2013	Journal of the American College of Cardiology	61	10 SUPPL. 1	E436	https://dx.doi.org/10.1016/S0735-1097%2813%2960436-2	Punn 2013	Excluded - irrelevant (title and abstract screening)
Outcomes following prolonged extra corporeal membrane oxygenation support in children with cardiac disease: Extracorporeal life support organization registry study	Schoeneberg L.; Merrill D.; Sandesara P.; Haney B.; Molitor-Kirsch E.; O'Brien Jr. J.; Dai H.; Raghuveer G.	2013	Journal of the American College of Cardiology	61	10 SUPPL. 1	E423	https://dx.doi.org/10.1016/S0735-1097%2813%2960423-4	Schoeneberg 2013	Excluded - irrelevant (title and abstract screening)
Extracorporeal membrane oxygenation in refractory cardiogenic shock - The Leipzig ECMO registry	De Waha S.; Desch S.; Eitel I.; Fuernau G.; Lurz P.; Schuler G.; Thiele H.	2013	European Heart Journal	34	SUPPL. 1	727-728		DeWaha 2013	Excluded - irrelevant (title and abstract screening)
Acute survival and long-term prognosis of adults patients with fulminant myocarditis who were supported by percutaneous extracorporeal membrane oxygenation	Matsumoto M.; Yasuda S.; Kotani J.; Sakamoto H.; Noguchi T.; Anzai T.; Ishihara M.; Nakatani T.; Kobayashi J.; Ogawa H.	2013	European Heart Journal	34	SUPPL. 1	645-646		Matsumoto 2013	Excluded - irrelevant (title and abstract screening)
Extracorporeal membrane oxygenation in primary cardiogenic shock: The impact of acute versus chronic aetiology on outcome	Tarzia V.; Bortolussi G.; Bianco R.; Marzari A.; Cacciavillani L.; Iliceto S.; Bottio T.; Gerosa G.	2013	Interactive Cardiovascular and Thoracic Surgery	17	SUPPL. 2	S139-S140	https://dx.doi.org/10.1093/icvts/ivt372.289	Tarzia 2013	Excluded - irrelevant (title and abstract screening)
Risk factors associated with adverse outcome following extracorporeal membrane oxygenation support: Analysis from 360 consecutive patients	Papadopoulos N.; El-Sayed Ahmad A.; Marinos S.; Moritz A.; Zierer A.	2013	Interactive Cardiovascular and Thoracic Surgery	17	SUPPL. 2	S76-S77	https://dx.doi.org/10.1093/icvts/ivt372.33	Papadopoulos 2013	Excluded - irrelevant (title and abstract screening)
Extracorporeal membrane oxygenation system as salvage treatment for patients with refractory cardiogenic shock	Pilato E.; Loforte A.; Martin-Suarez S.; Montalto A.; Lilla Della Monica P.; Potena L.; Grigioni F.; Marinelli G.; Frascaroli G.; Menichetti A.; Musumeci F.; Arpesella G.	2013	Interactive Cardiovascular and Thoracic Surgery	17	SUPPL. 2	S75	https://dx.doi.org/10.1093/icvts/ivt372.28	Pilato 2013	Excluded - irrelevant (title and abstract screening)
Peripheral Extracorporeal Membrane Oxygenation System as Salvage Treatment of Patients With Refractory Cardiogenic Shock: Preliminary Outcome Evaluation	Loforte A.; Montalto A.; Ranocchi F.; Della Monica P.L.; Casali G.; Lappa A.; Menichetti A.; Contento C.; Musumeci F.	2012	Artificial Organs	36	3	E53-E61	https://dx.doi.org/10.1111/j.1525-1594.2011.01423.x	Loforte 2012	Excluded - irrelevant (title and abstract screening)
Resuscitation of non-postcardiotomy cardiogenic shock or cardiac arrest with extracorporeal life support: The role of bridging to intervention	Wu M.-Y.; Lee M.-Y.; Lin C.-C.; Chang Y.-S.; Tsai F.-C.; Lin P.-J.	2012	Resuscitation	83	8	976-981	https://dx.doi.org/10.1016/j.resuscitation.2012.01.010	Wu 2012	Excluded - irrelevant (title and abstract screening)
Clinical review: Management of weaning from cardiopulmonary bypass after cardiac surgery	Licker M.; Diaper J.; Cartier V.; Ellenberger C.; Cikirikcioglu M.; Kalangos A.; Cassina T.; Bendjelid K.	2012	Annals of Cardiac Anaesthesia	15	3	206-223	https://dx.doi.org/10.4103/0971-9784.97977	Licker 2012	Excluded - irrelevant (title and abstract screening)
Predictors of mortality in patients successfully weaned from extracorporeal membrane oxygenation	Chang W.-W.; Tsai F.-C.; Tsai T.-Y.; Chang C.-H.; Jenq C.-C.; Chang M.-Y.; Tian Y.-C.; Hung C.-C.; Fang J.-T.; Yang C.-W.; Chen Y.-C.	2012	PLoS ONE	7	8	e42687	https://dx.doi.org/10.1371/journal.pone.0042687	Chang 2012	Excluded - irrelevant (title and abstract screening)
The application of extracorporeal membrane oxygenation in critically ill patient	Li H.-L.; Meng C.; Zhu X.; Guo L.-M.; Li B.-S.	2012	Chinese Critical Care Medicine	24	2	86-89	https://dx.doi.org/10.3760/cma.j.issn.1003-0603.2012.02.008	Li 2012	Excluded - irrelevant (title and abstract screening)
Extracorporeal life support for cardiogenic shock or cardiac arrest due to acute coronary syndrome	Sakamoto S.; Taniguchi N.; Nakajima S.; Takahashi A.	2012	Annals of Thoracic Surgery	94	1	2024-07-01	https://dx.doi.org/10.1016/j.athoracsur.2012.01.032	Sakamoto 2012	Excluded - irrelevant (title and abstract screening)
Intraoperative plasma lactate as an early indicator of major postoperative events in pediatric cardiac patients	Park S.-J.; Kim H.-S.; Byon H.-J.; Kim C.-S.; Cheong I.-Y.; Kim J.-T.	2012	Tohoku Journal of Experimental Medicine	228	3	239-245	https://dx.doi.org/10.1620/tjem.228.239	Park 2012	Excluded - irrelevant (title and abstract screening)
Extracorporeal membrane oxygenation (ECMO) support in cardiogenic shock due to acute myocardial infarction: In-hospital results	Cutolo Ada C.A.; Terrini Alberto T.A.; Bossi Antonio A.B.; Grassi Giuseppe G.G.; Mangino Domenico M.D.; Zuin Guerrino Z.G.	2012	European Heart Journal: Acute Cardiovascular Care	1	SUPPL. 1	121	https://dx.doi.org/10.1177/2048872612461726	CutoloAda 2012	Excluded - irrelevant (title and abstract screening)
Venoarterial extracorporeal membrane oxygenation (ECMO) for hemodynamic collapse from toxic shock syndrome and H3N2 influenza	Pearmain L.J.; Steel A.; Lazar N.; Pierre A.; Hawryluck L.; Fan E.; Chu L.M.; Chan L.; Matte A.L.; Cameron J.I.; Herridge M.S.	2012	American Journal of Respiratory and Critical Care Medicine	185	MeetingAbstracts			Pearmain 2012	Excluded - irrelevant (title and abstract screening)
Elevated TARC levels in an adolescent with cigarette associated acute eosinophilic pneumonia	Vandeleur M.; Harrison J.	2012	American Journal of Respiratory and Critical Care Medicine	185	MeetingAbstracts			Vandeleur 2012	Excluded - irrelevant (title and abstract screening)
Resuscitation of non-postcardiotomy cardiogenic shock with ecmo	Wu M.-Y.	2012	International Journal of Artificial Organs	35	8	596		Wu 2012	Excluded - irrelevant (title and abstract screening)
Extracorporeal membrane oxygenation for the treatment of acute respiratory failure due to respiratory syncytial virus after congenital heart surgery	Yerebakan C.; Ozyuksel A.; Yildirim O.; Onsel I.; Yalcin Y.; Bilal M.S.	2012	International Journal of Artificial Organs	35	8	595-596		Yerebakan 2012	Excluded - irrelevant (title and abstract screening)
ECMO therapy in patients undergoing emergency CABG for acute myocardial infarction	Slottosch I.; Liakopoulos O.; Kuhn E.; Deppe A.; Stange S.; Choi Y.H.; Wahlers T.	2012	Thoracic and Cardiovascular Surgeon	60	SUPPL. 1		https://dx.doi.org/10.1055/s-0031-1297740	Slottosch 2012	Excluded - irrelevant (title and abstract screening)
Risk factors associated with adverse outcome following extracorporeal membrane oxygenation support: Analysis from 200 consecutive patients	Papadopoulos N.; Marinos S.; Hug M.; Scherer M.; Moritz A.; Zierer A.	2012	Thoracic and Cardiovascular Surgeon	60	SUPPL. 1		https://dx.doi.org/10.1055/s-0031-1297547	Papadopoulos 2012	Excluded - irrelevant (title and abstract screening)
The use of extracorporeal membrane oxygenation in severe ards secondary to rabies	Amzuta I.; Javaid W.; Pothineni A.; Sharma A.; Sharma N.; Savici D.; Fink G.; Nat A.	2012	Chest	142	4 SUPPL. 1		https://dx.doi.org/10.1378/chest.1390465	Amzuta 2012	Excluded - irrelevant (title and abstract screening)
Continuous renal replacement therapy is a predictor of in-hospital mortality after discontinuing veno-arterial extracorporeal membrane oxygenation	Asaka K.; Ohnuma T.; Iwamoto N.; Shiotsuka J.; Nagashima M.; Sasabuchi Y.; Komuro T.; Fukatsu T.; Medical J.; Sanui M.	2012	Critical Care Medicine	40	12 SUPPL. 1	189	https://dx.doi.org/10.1097/01.ccm.0000425605.04623.4b	Asaka 2012	Excluded - irrelevant (title and abstract screening)
Brain ct gray:white matter ratio association with cerebral edema in children requiring ECMO post-cardiac arrest	Su E.; Maul T.; Zuccoli G.; Williams S.; Fink E.	2012	Critical Care Medicine	40	12 SUPPL. 1	130	https://dx.doi.org/10.1097/01.ccm.0000425605.04623.4b	Su 2012	Excluded - irrelevant (title and abstract screening)
Edmonton experience with venovenous extracorporeal membrane oxygenation in critically ill adults with severe respiratory failure	Nunes A.J.; Hruczkowski J.; MacArthur R.G.	2012	Canadian Journal of Cardiology	28	5 SUPPL. 1	S399		Nunes 2012	Excluded - irrelevant (title and abstract screening)
Techniques and results of lobar lung transplantations	Mitilian D.; Sage E.; Puyo P.; Bonnette P.; Parquin F.; Stern M.; Fischler M.; Chapelier A.	2012	Interactive Cardiovascular and Thoracic Surgery	15	SUPPL. 2	S121	https://dx.doi.org/10.1093/icvts/ivs388	Mitilian 2012	Excluded - irrelevant (title and abstract screening)
Peripheral extracorporeal membrane oxygenation system as salvage treatment of patients with refractory cardiogenic shock: Preliminary outcome evaluation	Loforte A.; Montalto A.; Ranocchi F.; Monica P.L.D.; Lappa A.; Contento C.; Musumeci F.	2012	Giornale Italiano di Cardiologia	13	5 SUPPL. 2	155S	https://dx.doi.org/10.1714/1079.11820	Loforte 2012	Excluded - irrelevant (title and abstract screening)
ECMO in the perioperative course of pediatric heart surgery	Matoussi Z.; Henaine R.; Ducreux C.; Veyrier M.; Sassolas F.; Metton O.; Ninet J.; Di Filippo S.	2012	Cardiology in the Young	22	SUPPL. 1	S15	https://dx.doi.org/10.1017/S1047951112000509	Matoussi 2012	Excluded - irrelevant (title and abstract screening)
Temporary Total Cardiopulmonary Support for Refrectory Cardiogenic Shock (Two Levitronix CentriMag as BiVAD and ECMO inserted in the RVAD circuit)	Lomova J.; Netuka I.; Kotulak T.; Riha H.; Masin J.	2012	British Journal of Anaesthesia	108	SUPPL. 2	ii145-ii146	https://dx.doi.org/10.1093/bja/aer480	Lomova 2012	Excluded - irrelevant (title and abstract screening)
Outcome of patients with profound Cardiogenic shock after cardiopulmonary resuscitation and prompt extracorporeal membrane oxygenation support-a single-center observational study	Chung S.-Y.; Sheu J.-J.; Lin Y.-J.; Sun C.-K.; Chang L.-T.; Chen Y.-L.; Tsai T.-H.; Chen C.-J.; Yang C.-H.; Hang C.-L.; Leu S.; Wu C.-J.; Lee F.-Y.; Yip H.-K.	2012	Circulation Journal	76	6	1385-1392	https://dx.doi.org/10.1253/circj.CJ-11-1015	Chung 2012	Excluded - irrelevant (title and abstract screening)
Five-year results of 121 consecutive patients treated with extracorporeal membrane oxygenation at Fu Wai Hospital	Hei F.; Lou S.; Li J.; Yu K.; Liu J.; Feng Z.; Zhao J.; Hu S.; Xu J.; Chang Q.; Liu Y.; Wang X.; Liu P.; Long C.	2011	Artificial Organs	35	6	572-578	https://dx.doi.org/10.1111/j.1525-1594.2010.01151.x	Hei 2011	Excluded - irrelevant (title and abstract screening)
Threatening airway obstruction by mediastinal masses: The experience of a Medical Intensive Care Unit	Hsu A.A.L.; Phua G.C.	2011	Proceedings of Singapore Healthcare	20	3	151-156	http://dx.doi.org/10.1177/201010581102000303	Hsu 2011	Excluded - irrelevant (title and abstract screening)
Costs associated with extracorporeal life support used in adults: A single-center study	Tseng Y.-H.; Wu M.-Y.; Tsai F.-C.; Chen H.-J.; Lin P.J.	2011	Acta Cardiologica Sinica	27	4	221-228		Tseng 2011	Excluded - irrelevant (title and abstract screening)
Established markers of renal and hepatic failure are not appropriate in the acute stage before extracorporeal life support implantation to predict mortality	Heilmann C.; Trummer G.; Berchtold-Herz M.; Benk C.; Siepe M.; Schlensak C.; Beyersdorf F.	2011	Interactive Cardiovascular and Thoracic Surgery	13	SUPPL. 2	S101	https://dx.doi.org/10.1510/icvts.2011.000S10	Heilmann 2011	Excluded - irrelevant (title and abstract screening)
Extra corporeal membrane oxygenation (ECMO) and cerebral blood flow velocity (CBFV) in children	O'Brien N.	2011	Critical Care Medicine	39	SUPPL. 12	7	https://dx.doi.org/10.1097/01.ccm.0000408627.24229.88	O'Brien 2011	Excluded - irrelevant (title and abstract screening)
Incidence and risk factors for death after successful ecmo wean in pediatric patients	Taylor M.; Rajagopal S.; Barrett C.; Wypij D.; Rycus P.; Thiagarajan R.	2011	Intensive Care Medicine	37	SUPPL. 2	S407	https://dx.doi.org/10.1007/s00134-011-2387-x	Taylor 2011	Excluded - irrelevant (title and abstract screening)
Pediatric extracorporeal life support (ECLS): A 6 year experience of a single institution	Di Chiara L.; Morelli S.; Ricci Z.; Genuardi R.; Favia I.; Cetrano E.; Leibovich S.; Amodeo A.	2011	Intensive Care Medicine	37	SUPPL. 2	S341	https://dx.doi.org/10.1007/s00134-011-2387-x	DiChiara 2011	Excluded - irrelevant (title and abstract screening)
Predictors of outcome during paediatric cardiac ECMO	Dias A.; Hill R.; Dhannapuneni R.; Alphonso N.; Daly P.; Mahoney S.	2011	Intensive Care Medicine	37	SUPPL. 2	S338-S339	https://dx.doi.org/10.1007/s00134-011-2387-x	Dias 2011	Excluded - irrelevant (title and abstract screening)
Idiopathic acute eosinophilic pneumonia in a young smoker requiring extracorporeal membrane oxygenation	Gul M.; Freed R.; Rizvi N.; Wojnar M.	2011	Chest	140	4 MEETING ABSTRACT		https://dx.doi.org/10.1378/chest.1119565	Gul 2011	Excluded - irrelevant (title and abstract screening)
Venoarterial extracorporeal membrane oxygenation (VA-ECMO) for cardiac support after traumatic cardiac arrest (TCA)	Grosomanidis V.; Argyriadou E.; Fyntanidou B.; Halvatsoulis O.; Geka E.; Kotsovolis G.; Ourailoglou V.; Misias G.	2011	Resuscitation	82	SUPPL. 1	S32	https://dx.doi.org/10.1016/S0300-9572%2811%2970130-7	Grosomanidis 2011	Excluded - irrelevant (title and abstract screening)
Severe low-cardiac output heart failure patients bridged to beta-blockade by enoximone: Prolonged survival without heart transplantation	Constantinescu A.A.; Caliskan K.; Van Domburg R.; Balk A.H.M.M.	2011	European Heart Journal	32	SUPPL. 1	284	https://dx.doi.org/10.1093/eurheartj/ehr322	Constantinescu 2011	Excluded - irrelevant (title and abstract screening)
Early induction of veno-arterial extracorporeal membrane oxygenation in patients with shock before cardiac arrest	Kobayashi M.; Kagawa E.; Dote K.; Kato M.; Sasaki S.; Nakano Y.; Kajikawa M.; Higashi A.; Itakura K.; Inoue I.	2011	European Heart Journal	32	SUPPL. 1	189	https://dx.doi.org/10.1093/eurheartj/ehr322	Kobayashi 2011	Excluded - irrelevant (title and abstract screening)
Outcome of acute myocarditis: A single-center 8-year experience	Asakai H.; Hama T.; Kaneko M.; Misaki Y.; Kaneko Y.; Nakagawa S.; Kato H.	2011	Cardiology in the Young	21	SUPPL. 1	S26	https://dx.doi.org/10.1017/S104795111100028X	Asakai 2011	Excluded - irrelevant (title and abstract screening)
Severe unresponsive vasoplegia following open heart surgery	Borowski A.; Kurt M.; Lichtenberg A.	2011	Heart Surgery Forum	14	2	E123	https://dx.doi.org/10.1532/HSF98.20101166	Borowski 2011	Excluded - irrelevant (title and abstract screening)
Is there a role for temporary mechanical circulatory support (ECMO) in patients with overwhelming septic shock?	Firstenberg M.S.; Mangino J.A.; Blais D.; Abel E.; Papadimos T.; Louis L.B.; Yenn W.; Ali N.; Sun B.	2011	Heart Surgery Forum	14	2	E123	https://dx.doi.org/10.1532/HSF98.20101166	Firstenberg 2011	Excluded - irrelevant (title and abstract screening)
Successful use of extracorporeal membrane oxygenation in a child with Hurler syndrome following allogeneic HSCT complicated by early RSV pneumonitis	Bluzma L.; Wiseman D.H.; Bonney D.; Hawkins K.; Bastin A.; Harvey C.; Turner A.; Wynn R.	2011	Bone Marrow Transplantation	46	SUPPL. 1	S148	https://dx.doi.org/10.1038/bmt.2011.48	Bluzma 2011	Excluded - irrelevant (title and abstract screening)
First experience with a novel percutaneous RVAD: Impella RP	Cheung A.; Altaf F.; Lawati A.; Bashir J.	2011	Journal of Heart and Lung Transplantation	30	4 SUPPL. 1	S155	https://dx.doi.org/10.1016/j.healun.2011.01.464	Cheung 2011	Excluded - irrelevant (title and abstract screening)
Pulmonary maturational arrest and death in a patient with pulmonary interstitial glycogenosis	King B.A.; Boyd J.T.; Kingma P.S.	2011	Pediatric Pulmonology	46	11	1142-1145	https://dx.doi.org/10.1002/ppul.21486	King 2011	Excluded - irrelevant (title and abstract screening)
Predictive risk factors for primary graft failure requiring temporary extra-corporeal membrane oxygenation support after cardiac transplantation in adults	D'Alessandro C.; Golmard J.-L.; Barreda E.; Laali M.; Makris R.; Luyt C.-E.; Leprince P.; Pavie A.	2011	European Journal of Cardio-thoracic Surgery	40	4	962-969	https://dx.doi.org/10.1016/j.ejcts.2011.01.064	D'Alessandro 2011	Excluded - irrelevant (title and abstract screening)
Examination of hyperlucent foci and clinical outcomes in pediatric cardiac patients on extracorporeal membrane oxygenation	Brothers M.; Kreeger J.; Mahle W.T.	2011	Echocardiography	28	3	358-362	https://dx.doi.org/10.1111/j.1540-8175.2010.01339.x	Brothers 2011	Excluded - irrelevant (title and abstract screening)
Extracorporeal membrane oxygenation as perioperative right ventricular support in patients with biventricular failure undergoing left ventricular assist device implantation	Scherer M.; Sirat A.S.; Moritz A.; Martens S.	2011	European Journal of Cardio-thoracic Surgery	39	6	939-944	https://dx.doi.org/10.1016/j.ejcts.2010.09.044	Scherer 2011	Excluded - irrelevant (title and abstract screening)
Stent angioplasty for a kink in the pulmonary artery anastomosis soon after living-donor lobar lung transplantation	Chen F.; Tazaki J.; Shibata T.; Miwa S.; Yamazaki K.; Ishii H.; Shoji T.; Fujinaga T.; Bando T.; Date H.	2011	Annals of Thoracic Surgery	92	5	e105-e106	https://dx.doi.org/10.1016/j.athoracsur.2011.05.049	Chen 2011	Excluded - irrelevant (title and abstract screening)
Outcome of in-hospital adult cardiopulmonary resuscitation assisted with portable auto-priming percutaneous cardiopulmonary support	Jo I.J.; Shin T.G.; Sim M.S.; Song H.G.; Jeong Y.K.; Song Y.-B.; Hahn J.-Y.; Choi S.H.; Gwon H.-C.; Jeon E.-S.; Kim W.S.; Lee Y.T.; Sung K.; Choi J.-H.	2011	International Journal of Cardiology	151	1	2017-12-01	https://dx.doi.org/10.1016/j.ijcard.2010.04.050	Jo 2011	Excluded - irrelevant (title and abstract screening)
Veno-Arterial ECMO in severe acute right ventricular failure with pulmonary obstructive hemodynamic pattern	Belohlavek J.; Rohn V.; Jansa P.; Tosovsky J.; Kunstyr J.; Semrad M.; Horak J.; Lips M.; Mlejnsky F.; Balik M.; Klein A.; Linhart A.; Lindner J.	2010	Journal of Invasive Cardiology	22	8	365-369		Belohlavek 2010	Excluded - irrelevant (title and abstract screening)
Clinical review: Practical recommendations on the management of perioperative heart failure in cardiac surgery	Mebazaa A.; Pitsis A.A.; Rudiger A.; Toller W.; Longrois D.; Ricksten S.; Bobek I.; De Hert S.; Wieselthaler G.; Schirmer U.; von Segesser L.K.; Sander M.; Poldermans D.; Ranucci M.; Karpati P.C.J.; Wouters P.; Seeberger M.; Schmid E.R.; Weder W.; Follath F.	2010	Critical Care	14	2	201	https://dx.doi.org/10.1186/cc8153	Mebazaa 2010	Excluded - irrelevant (title and abstract screening)
Venoarterial extracorporeal membrane oxygenation in adult patients: Predictors of mortality	Li J.; Long C.; Lou S.; Hei F.; Yu K.; Wang S.; Hu S.; Xu J.; Chang Q.; Liu P.; Zhang H.; Sun H.; Wang W.	2009	Perfusion	24	4	225-230	https://dx.doi.org/10.1177/0267659109348725	Li 2009	Excluded - irrelevant (title and abstract screening)
Limb ischemia during femoral cannulation for cardiopulmonary support	Foley P.J.; Morris R.J.; Woo E.Y.; Acker M.A.; Wang G.J.; Fairman R.M.; Jackson B.M.	2010	Journal of Vascular Surgery	52	4	850-853	https://dx.doi.org/10.1016/j.jvs.2010.05.012	Foley 2010	Excluded - irrelevant (title and abstract screening)
Evaluation of prognosis in patients with respiratory failure requiring venovenous Extracorporeal Membrane Oxygenation (ECMO)	Oshima K.; Kunimoto F.; Hinohara H.; Okawa M.; Mita N.; Kanemaru Y.; Tajima Y.; Saito S.	2010	Annals of Thoracic and Cardiovascular Surgery	16	3	156-162		Oshima 2010	Excluded - irrelevant (title and abstract screening)
Predictive risk factors of primary graft failure needing extracorporeal membrane oxygenation temporary support after cardiac transplantation in adults	D'Alessandro C.; Golmard J.L.; Barreda E.; Aubert S.; Pavie A.; Varnous S.; Gandjbakhch I.; Leprince P.	2010	Interactive Cardiovascular and Thoracic Surgery	11	SUPPL. 2	S118	https://dx.doi.org/10.1510/icvts.2010.0000S9	D'Alessandro 2010	Excluded - irrelevant (title and abstract screening)
Rescue extracorporeal membrane oxygenation in children with refractory cardiac arrest	Delmo Walter E.M.; Alexi-Meskishvili V.; Redlin M.; Boettcher W.; Huebler M.; Weng Y.; Berger F.; Hetzer R.	2010	Interactive Cardiovascular and Thoracic Surgery	11	SUPPL. 2	S112	https://dx.doi.org/10.1510/icvts.2010.0000S9	DelmoWalter 2010	Excluded - irrelevant (title and abstract screening)
Extracorporeal membrane oxygenation as perioperative right ventricular support in patients with biventricular failure undergoing left ventricular assist device implantation	Scherer M.; Sirat A.S.; Moritz A.; Martens S.	2010	Interactive Cardiovascular and Thoracic Surgery	11	SUPPL. 2	S84	https://dx.doi.org/10.1510/icvts.2010.0000S9	Scherer 2010	Excluded - irrelevant (title and abstract screening)
Extracorporeal membrane oxygenator (ECMO) as salvage therapy for pandemic 2009 (H1N1) influenza respiratory failure	Firstenberg M.S.; Carrillo S.; Sopirala M.; Mangino J.; Louis L.B.; Ali N.; Sun B.	2010	Interactive Cardiovascular and Thoracic Surgery	10	SUPPL. 1	S84-S85	https://dx.doi.org/10.1510/icvts.2010.0000S1	Firstenberg 2010	Excluded - irrelevant (title and abstract screening)
Temporary mechanical circulatory support for acute cardiogenic shock	Loforte A.; Montalto A.; Ranocchi F.; Casali G.; Luzi G.; Lilla Della Monica P.; Sbaraglia F.; Polizzi V.; Di Stefano G.; Musumeci F.	2010	Interactive Cardiovascular and Thoracic Surgery	10	SUPPL. 1	S54	https://dx.doi.org/10.1510/icvts.2010.0000S1	Loforte 2010	Excluded - irrelevant (title and abstract screening)
Plastic bronchitis in an unusual case of influenza a (H1N1)	Meyer M.; Voynow J.A.	2010	American Journal of Respiratory and Critical Care Medicine	181	1 MeetingAbstracts			Meyer 2010	Excluded - irrelevant (title and abstract screening)
An atypical clinical course of pulmonary interstitial glycogenosis	King B.A.; Kingma P.S.	2010	American Journal of Respiratory and Critical Care Medicine	181	1 MeetingAbstracts			King 2010	Excluded - irrelevant (title and abstract screening)
Long-term outcome after veno-arterial ECMO	Fux T.; Van Der Linden J.; Grinnemo K.-H.; Svenarud P.; Hultman J.; Gabrielsen A.; Lund L.H.	2010	Scandinavian Cardiovascular Journal	44	SUPPL. 58	43-44	https://dx.doi.org/10.3109/14017431003771148	Fux 2010	Excluded - irrelevant (title and abstract screening)
Temporary mechanical circulatory support for acute cardiogenic shock	Loforte A.; Montalto A.; Ranocchi F.; Lilla Della Monica P.; Sbaraglia F.; Polizzi V.; Distefano G.; Musumeci F.	2010	European Journal of Heart Failure, Supplement	9	SUPPL. 1	S193-S194	https://dx.doi.org/10.1093/eurjhf/hsq013	Loforte 2010	Excluded - irrelevant (title and abstract screening)
Long-term outcome after short-term mechanical circulatory support for cardiogenic shock	Fux T.; Van Der Linden J.; Grinnemo K.H.; Svenarud P.; Hultman J.; Gabrielsen A.; Lund L.H.	2010	European Heart Journal	31	SUPPL. 1	65-66	https://dx.doi.org/10.1093/eurheartj/ehq287	Fux 2010	Excluded - irrelevant (title and abstract screening)
Postoperative extracorporeal membrane oxygenation (ECMO) as a bridge to recovery in infants immediately after heart transplantation (HTX) 1999-2009	Nubani R.; Kaushal S.; Gossett J.G.; Matthews K.L.; Backer C.L.; Wang D.; Pahl E.	2010	Journal of Heart and Lung Transplantation	29	2 SUPPL. 1	S172-S173	https://dx.doi.org/10.1016/j.healun.2009.11.547	Nubani 2010	Excluded - irrelevant (title and abstract screening)
Factors associated with survival in pediatric extracorporeal membrane oxygenation - A single-center experience	Mehta N.M.; Turner D.; Walsh B.; Zurakowski D.; Betit P.; Wilson J.; Arnold J.H.	2010	Journal of Pediatric Surgery	45	10	1995-2003	https://dx.doi.org/10.1016/j.jpedsurg.2010.05.028	Mehta 2010	Excluded - irrelevant (title and abstract screening)
Extracorporeal membrane oxygenation for refractory cardiogenic shock after cardiac surgery: predictors of early mortality and outcome from 51 adult patients	Hsu P.-S.; Chen J.-L.; Hong G.-J.; Tsai Y.-T.; Lin C.-Y.; Lee C.-Y.; Chen Y.-G.; Tsai C.-S.	2010	European Journal of Cardio-thoracic Surgery	37	2	328-333	https://dx.doi.org/10.1016/j.ejcts.2009.07.033	Hsu 2010	Excluded - irrelevant (title and abstract screening)
Extracorporeal membrane oxygenation in postcardiotomy patients: Factors influencing outcome	Kumar T.K.S.; Zurakowski D.; Dalton H.; Talwar S.; Allard-Picou A.; Duebener L.F.; Sinha P.; Moulick A.	2010	Journal of Thoracic and Cardiovascular Surgery	140	2	330-336.e2	https://dx.doi.org/10.1016/j.jtcvs.2010.02.034	Kumar 2010	Excluded - irrelevant (title and abstract screening)
Evidence-based clinical practice guideline: Inhaled nitric oxide for neonates with acute hypoxic respiratory failure	DiBlasi R.M.; Myers T.R.; Hess D.R.	2010	Respiratory Care	55	12	1717-1745		DiBlasi 2010	Excluded - irrelevant (title and abstract screening)
Improved outcomes of paediatric extracorporeal support associated with technology change	Sivarajan V.B.; Best D.; Brizard C.P.; Shekerdemian L.S.; D'Udekem Y.; Horton S.B.; Butt W.	2010	Interactive Cardiovascular and Thoracic Surgery	11	4	400-405	https://dx.doi.org/10.1510/icvts.2010.239210	Sivarajan 2010	Excluded - irrelevant (title and abstract screening)
Extracorporeal membrane oxygenation-assisted cardiopulmonary resuscitation for an in-hospital cardiac arrest patient	Tseng S.-F.; Su Y.-J.; Chien D.-K.; Chang S.-H.; Chang W.-H.	2010	International Journal of Gerontology	4	2	99-103	https://dx.doi.org/10.1016/S1873-9598%2810%2970031-4	Tseng 2010	Excluded - irrelevant (title and abstract screening)
Limb ischemia during femoral cannulation for cardiopulmonary support	Foley P.J.; Morris R.J.; Woo E.Y.; Acker M.A.; Wang G.J.; Jackson B.M.	2009	Journal of Vascular Surgery	50	4	967-968	https://dx.doi.org/10.1016/j.jvs.2009.07.034	Foley 2009	Excluded - irrelevant (title and abstract screening)
Additive effects of inhaled vasodilators for weaning from cardiopulmonary bypass during LVAD implantation	Winterhalter M.; Kienbaum P.; Diehl C.; Rahe-Meyer N.; Tenderich G.; Dongas A.	2009	Interactive Cardiovascular and Thoracic Surgery	8	SUPPL. 1	S86	https://dx.doi.org/10.1510/icvts.2009.0000S1	Winterhalter 2009	Excluded - irrelevant (title and abstract screening)
Pediatric extracorporeal membrane oxygenation support: Managements and considerations in ICU	Wang X.; Zhang Y.B.; He Y.	2009	Cardiology	114	SUPPL. 1	52	https://dx.doi.org/10.1159/000259689	Wang 2009	Excluded - irrelevant (title and abstract screening)
Extracorporeal Membrane Oxygenation for Primary Graft Dysfunction After Lung Transplantation: Long-Term Survival	Bermudez C.A.; Adusumilli P.S.; McCurry K.R.; Zaldonis D.; Crespo M.M.; Pilewski J.M.; Toyoda Y.	2009	Annals of Thoracic Surgery	87	3	854-860	https://dx.doi.org/10.1016/j.athoracsur.2008.11.036	Bermudez 2009	Excluded - irrelevant (title and abstract screening)
ECMO: Experience in paediatrics	Segura S.; Cambra F.J.; Moreno J.; Thio M.; Riverola A.; Iriondo M.; Mayol J.; Palomeque A.	2009	Anales de Pediatria	70	1	2019-12-01	https://dx.doi.org/10.1016/j.anpedi.2008.08.011	Segura 2009	Excluded - irrelevant (title and abstract screening)
Factors influencing the outcome of paediatric cardiac surgical patients during extracorporeal circulatory support	Balasubramanian S.K.; Tiruvoipati R.; Amin M.; Aabideen K.K.; Peek G.J.; Sosnowski A.W.; Firmin R.K.	2007	Journal of cardiothoracic surgery	2	(Balasubramanian) Department of ECMO, Glenfield General Hospital, Leicester, LE3 9QQ, UK.	4		Balasubramanian 2007	Excluded - irrelevant (title and abstract screening)
Two-year survival, mental, and motor outcomes after cardiac extracorporeal life support at less than five years of age	Lequier L.; Joffe A.R.; Robertson C.M.T.; Dinu I.A.; Wongswadiwat Y.; Anton N.R.; Ross D.B.; Rebeyka I.M.	2008	Journal of Thoracic and Cardiovascular Surgery	136	4	976-983.e3	https://dx.doi.org/10.1016/j.jtcvs.2008.02.009	Lequier 2008	Excluded - irrelevant (title and abstract screening)
Mechanical circulatory support for fulminant myocarditis	Sezai A.; Hata M.; Niino T.; Yoda M.; Takayama T.; Saito S.; Ayusawa M.; Minami K.	2008	Surgery Today	38	9	773-777	https://dx.doi.org/10.1007/s00595-007-3724-0	Sezai 2008	Excluded - irrelevant (title and abstract screening)
A novel use of the implantable ventricular assist device for isolated right heart failure	Osaki S.; Edwards N.M.; Johnson M.R.; Kohmoto T.	2008	Interactive Cardiovascular and Thoracic Surgery	7	4	651-653	https://dx.doi.org/10.1510/icvts.2008.180620	Osaki 2008	Excluded - irrelevant (title and abstract screening)
Venoarterial extracorporeal membrane oxygenation for treatment of cardiogenic shock: Clinical experiences in 45 adult patients	Bakhtiary F.; Keller H.; Dogan S.; Dzemali O.; Oezaslan F.; Meininger D.; Ackermann H.; Zwissler B.; Kleine P.; Moritz A.	2008	Journal of Thoracic and Cardiovascular Surgery	135	2	382-388	https://dx.doi.org/10.1016/j.jtcvs.2007.08.007	Bakhtiary 2008	Excluded - irrelevant (title and abstract screening)
Central venous catheter placement at the time of extracorporeal membrane oxygenation decannulation: is it safe?	Rauth T.P.; Scott B.P.; Thomason C.K.; Bartilson R.E.; Hann T.M.; Pietsch J.B.	2008	Journal of Pediatric Surgery	43	1	53-58	https://dx.doi.org/10.1016/j.jpedsurg.2007.09.018	Rauth 2008	Excluded - irrelevant (title and abstract screening)
Ex utero intrapartum treatment with extracorporeal membrane oxygenation for severe congenital diaphragmatic hernia	Kunisaki S.M.; Barnewolt C.E.; Estroff J.A.; Myers L.B.; Fauza D.O.; Wilkins-Haug L.E.; Grable I.A.; Ringer S.A.; Benson C.B.; Nemes L.P.; Morash D.; Buchmiller T.L.; Wilson J.M.; Jennings R.W.	2007	Journal of Pediatric Surgery	42	1	98-106	https://dx.doi.org/10.1016/j.jpedsurg.2006.09.009	Kunisaki 2007	Excluded - irrelevant (title and abstract screening)
Is Extracorporeal Life Support Contraindicated in Elderly Patients?	Saito S.; Nakatani T.; Kobayashi J.; Tagusari O.; Bando K.; Niwaya K.; Nakajima H.; Miyazaki S.; Yagihara T.; Kitamura S.	2007	Annals of Thoracic Surgery	83	1	140-145	https://dx.doi.org/10.1016/j.athoracsur.2006.08.006	Saito 2007	Excluded - irrelevant (title and abstract screening)
Cranial CT for Diagnosis of Intracranial Complications in Adult and Pediatric Patients During ECMO: Clinical Benefits in Diagnosis and Treatment	Lidegran M.K.; Mosskin M.; Ringertz H.G.; Frenckner B.P.; Linden V.B.	2007	Academic Radiology	14	1	62-71	https://dx.doi.org/10.1016/j.acra.2006.10.004	Lidegran 2007	Excluded - irrelevant (title and abstract screening)
Survival outcomes after rescue extracorporeal cardiopulmonary resuscitation in pediatric patients with refractory cardiac arrest	Alsoufi B.; Al-Radi O.O.; Nazer R.I.; Gruenwald C.; Foreman C.; Williams W.G.; Coles J.G.; Caldarone C.A.; Bohn D.G.; Van Arsdell G.S.	2007	Journal of Thoracic and Cardiovascular Surgery	134	4	952-959.e2	https://dx.doi.org/10.1016/j.jtcvs.2007.05.054	Alsoufi 2007	Excluded - irrelevant (title and abstract screening)
Extracorporeal membrane oxygenation for cardiac disease: no longer a mistaken diagnosis	Di Russo G.B.; Martin G.R.	2005	Seminars in thoracic and cardiovascular surgery. Pediatric cardiac surgery annual		(Di Russo, Martin) Department of Cardiac Surgery, George Washington University School of Medicine, Washington, DC 20010, USA.	34-40	http://dx.doi.org/10.1053/j.pcsu.2005.01.021	DiRusso 2005	Excluded - irrelevant (title and abstract screening)
Strategies for managing Type IV laryngotracheoesophageal clefts at Great Ormond Street Hospital for Children	Mathur N.N.; Peek G.J.; Bailey C.M.; Elliott M.J.	2006	International Journal of Pediatric Otorhinolaryngology	70	11	1901-1910	https://dx.doi.org/10.1016/j.ijporl.2006.06.017	Mathur 2006	Excluded - irrelevant (title and abstract screening)
Intraoperative iatrogenic type A aortic dissection and perioperative outcome	Fleck T.; Ehrlich M.; Czerny M.; Wolner E.; Grabenwoger M.; Grimm M.	2006	Interactive Cardiovascular and Thoracic Surgery	5	1	2014-11-01	https://dx.doi.org/10.1510/icvts.2005.114900	Fleck 2006	Excluded - irrelevant (title and abstract screening)
Japanese Single-Center Experience of Surgery for Chronic Thromboembolic Pulmonary Hypertension	Ogino H.; Ando M.; Matsuda H.; Minatoya K.; Sasaki H.; Nakanishi N.; Kyotani S.; Imanaka H.; Kitamura S.	2006	Annals of Thoracic Surgery	82	2	630-636	https://dx.doi.org/10.1016/j.athoracsur.2006.03.121	Ogino 2006	Excluded - irrelevant (title and abstract screening)
Clinical Implication of Blood Levels of B-Type Natriuretic Peptide in Pediatric Patients on Mechanical Circulatory Support	Huang S.-C.; Wu E.-T.; Ko W.-J.; Lai L.-P.; Hsu J.; Chang C.-I.; Chiu I.-S.; Wang S.-S.; Wu M.-H.; Lin F.-Y.; Chen Y.-S.	2006	Annals of Thoracic Surgery	81	6	2267-2272	https://dx.doi.org/10.1016/j.athoracsur.2005.12.061	Huang 2006	Excluded - irrelevant (title and abstract screening)
Creatine kinase isoenzyme MB relative index as predictor of mortality on extracorporeal membrane oxygenation support for postcardiotomy cardiogenic shock in adult patients	Zhang R.; Kofidis T.; Kamiya H.; Shrestha M.; Tessmann R.; Haverich A.; Klima U.	2006	European Journal of Cardio-thoracic Surgery	30	4	617-620	https://dx.doi.org/10.1016/j.ejcts.2006.07.016	Zhang 2006	Excluded - irrelevant (title and abstract screening)
Clinical outcomes of 84 children with congenital heart disease managed with extracorporeal membrane oxygenation after cardiac surgery	Shah S.A.; Shankar V.; Churchwell K.B.; Taylor M.B.; Scott B.P.; Bartilson R.; Byrne D.W.; Christian K.G.; Drinkwater D.C.	2005	ASAIO Journal	51	5	504-507	https://dx.doi.org/10.1097/01.mat.0000171595.67127.74	Shah 2005	Excluded - irrelevant (title and abstract screening)
Predictability model of the need for extracorporeal membrane oxygenation in neonates with meconium aspiration syndrome treated with inhaled nitric oxide	Friedlich P.; Noori S.; Stein J.; Shin C.; Burns C.; Ramanathan R.; Seri I.	2005	Journal of Pediatric Surgery	40	7	1090-1093	https://dx.doi.org/10.1016/j.jpedsurg.2005.03.061	Friedlich 2005	Excluded - irrelevant (title and abstract screening)
Pertussis with severe pulmonary hypertension and leukocytosis treated with extracorporeal membrane oxygenation	De Berry B.B.; Lynch J.E.; Chung D.H.; Zwischenberger J.B.	2005	Pediatric Surgery International	21	8	692-694	https://dx.doi.org/10.1007/s00383-005-1458-x	DeBerry 2005	Excluded - irrelevant (title and abstract screening)
Extending the limits of extracorporeal membrane oxygenation: Lung rest for a child with non-specific interstitial pneumonia	Macintosh I.; Butt W.W.; Robertson C.F.; Best D.; Shekerdemian L.S.	2005	Intensive Care Medicine	31	7	993-996	https://dx.doi.org/10.1007/s00134-005-2620-6	Macintosh 2005	Excluded - irrelevant (title and abstract screening)
Congenital diaphragmatic hernia repair on extracorporeal life support: a decade of lessons learned	Austin M.T.; Lovvorn 3rd. H.N.; Feurer I.D.; Pietsch J.; Earl T.M.; Bartilson R.; Neblett 3rd. W.W.; Pietsch J.B.	2004	The American surgeon	70	5	389-395		Austin 2004	Excluded - irrelevant (title and abstract screening)
Extracorporeal life support for severe acute respiratory distress syndrome in adults	Hemmila M.R.; Rowe S.A.; Boules T.N.; Miskulin J.; McGillicuddy J.W.; Schuerer D.J.; Haft J.W.; Swaniker F.; Arbabi S.; Hirschl R.B.; Bartlett R.H.; Krummel T.M.; Hemmila M.; Van De Water J.M.; Meyer A.A.; Lewis F.R.	2004	Annals of Surgery	240	4	595-607	https://dx.doi.org/10.1097/01.sla.0000141159.90676.2d	Hemmila 2004	Excluded - irrelevant (title and abstract screening)
Long-term outcome following extracorporeal membrane oxygenation for congenital diaphragmatic hernia: The UK experience	Davis P.J.; Firmin R.K.; Manktelow B.; Goldman A.P.; Davis C.F.; Smith J.H.; Cassidy J.V.; Shekerdemian L.S.	2004	Journal of Pediatrics	144	3	309-315	https://dx.doi.org/10.1016/j.jpeds.2003.11.031	Davis 2004	Excluded - irrelevant (title and abstract screening)
Measurement of the Ductal L-R Shunt during Extracorporeal Membrane Oxygenation in the Lamb	Tanke R.B.; Van Heijst A.F.; Klaessens J.H.G.M.; Daniels O.; Festen C.	2004	Journal of Pediatric Surgery	39	1	43-47	https://dx.doi.org/10.1016/j.jpedsurg.2003.09.017	Tanke 2004	Excluded - irrelevant (title and abstract screening)
Risk factor screening scale to optimize treatment for potential heart transplant candidates under extracorporeal membrane oxygenation	Chen Y.-S.; Ko W.-J.; Chi N.-H.; Wu I.-H.; Huang S.-C.; Chen R.J.-C.; Chou N.-K.; Hsu R.-B.; Lin F.-Y.; Wang S.-S.; Chu S.-H.; Yu H.-Y.	2004	American Journal of Transplantation	4	11	1818-1825	https://dx.doi.org/10.1111/j.1600-6143.2004.00578.x	Chen 2004	Excluded - irrelevant (title and abstract screening)
Mechanical support for isolated right ventricular failure in patients after cardiotomy	Moazami N.; Pasque M.K.; Moon M.R.; Herren R.L.; Bailey M.S.; Lawton J.S.; Damiano Jr. R.J.	2004	Journal of Heart and Lung Transplantation	23	12	1371-1375	https://dx.doi.org/10.1016/j.healun.2003.09.022	Moazami 2004	Excluded - irrelevant (title and abstract screening)
Five-Year results of 219 consecutive patients treated with extracorporeal membrane oxygenation for refractory postoperative cardiogenic shock	Doll N.; Kiaii B.; Borger M.; Bucerius J.; Kramer K.; Schmitt D.V.; Walther T.; Mohr F.W.	2004	Annals of Thoracic Surgery	77	1	151-157	https://dx.doi.org/10.1016/S0003-4975%2803%2901329-8	Doll 2004	Excluded - irrelevant (title and abstract screening)
Expanding horizons in extracorporeal life support	Engel M.; Dalton H.J.	2003	Journal of Respiratory Diseases - For Pediatricians	5	3	115-125		Engel 2003	Excluded - irrelevant (title and abstract screening)
Cardiopulmonary outcome of neonatal extracorporeal membrane oxygenation at ages 10-15 years	Boykin A.R.; Quivers E.S.; Wagenhoffer K.L.; Sable C.A.; Chaney H.R.; Glass P.; Bahrami K.R.; Short B.L.	2003	Critical Care Medicine	31	9	2380-2384	https://dx.doi.org/10.1097/01.CCM.0000084856.00372.CE	Boykin 2003	Excluded - irrelevant (title and abstract screening)
After repair, atrioventricular valve regurgitation during cardiac extracorporeal membrane oxygenation predicts survival	Johnson T.R.; Schamberger M.S.; Hart J.C.; Turrentine M.W.; Brown J.W.	2003	Annals of Thoracic Surgery	76	3	848-852	https://dx.doi.org/10.1016/S0003-4975%2803%2900567-8	Johnson 2003	Excluded - irrelevant (title and abstract screening)
Pediatric arteriovenous extracorporeal membrane oxygenation (ECMO) as a bridge to cardiac transplantation	Fiser W.P.; Yetman A.T.; Gunselman R.J.; Fasules J.W.; Baker L.L.; Chipman C.W.; Morrow W.R.; Frazier E.A.; Drummond-Webb J.J.	2003	Journal of Heart and Lung Transplantation	22	7	770-777	https://dx.doi.org/10.1016/S1053-2498%2802%2900808-2	Fiser 2003	Excluded - irrelevant (title and abstract screening)
Anticipatory use of venoarterial extracorporeal membrane oxygenation for a high-risk interventional cardiac procedure	Carmichael T.B.; Walsh E.P.; Roth S.J.	2002	Respiratory care	47	9	1002-1006		Carmichael 2002	Excluded - irrelevant (title and abstract screening)
Modified norwood operation for hypoplastic left heart syndrome	Drinkwater Jr. D.C.; Aharon A.S.; Quisling S.V.; Dodd D.; Reddy V.S.; Kavanaugh-McHugh A.; Doyle T.; Patel N.R.; Barr F.E.; Kambam J.K.; Graham T.P.; Chang P.A.	2001	Annals of Thoracic Surgery	72	6	2081-2087	https://dx.doi.org/10.1016/S0003-4975%2801%2903195-2	DrinkwaterJr 2001	Excluded - irrelevant (title and abstract screening)
Extracorporeal membrane oxygenation in children after repair of congenital cardiac lesions	Aharon A.S.; Drinkwater Jr. D.C.; Churchwell K.B.; Quisling S.V.; Reddy V.S.; Taylor M.; Hix S.; Christian K.G.; Pietsch J.B.; Deshpande J.K.; Kambam J.; Graham T.P.; Chang P.A.	2001	Annals of Thoracic Surgery	72	6	2095-2102	https://dx.doi.org/10.1016/S0003-4975%2801%2903209-X	Aharon 2001	Excluded - irrelevant (title and abstract screening)
Extracorporeal membrane oxygenation for cardiac support in pediatric patients	Mehta U.; Laks H.; Sadeghi A.; Marelli D.; Odim J.; Alejos J.; Kim M.; Atkinson J.B.; Bui K.C.	2000	American Surgeon	66	9	879-886		Mehta 2000	Excluded - irrelevant (title and abstract screening)
Utility of extracorporeal membrane oxygenation for early graft failure following heart transplantation in infancy	Mitchell M.B.; Campbell D.N.; Bielefeld M.R.; Doremus T.	2000	Journal of Heart and Lung Transplantation	19	9	834-839	https://dx.doi.org/10.1016/S1053-2498%2800%2900171-6	Mitchell 2000	Excluded - irrelevant (title and abstract screening)
Perioperative management of two neonates with severe ebstein's anomaly with pulmonary atresia	Tachibana K.; Kinouchi K.; Okawa M.; Fukumitsu K.; Taniguchi A.; Abe T.; Sasaoka N.; Kitamura S.; Kishimoto H.	2000	Japanese Journal of Anesthesiology	49	11	1274-1277		Tachibana 2000	Excluded - irrelevant (title and abstract screening)
Termination of extracorporeal membrane oxygenation for cardiac support	Steinhorn D.M.	1999	Artificial Organs	23	11	1026-1030	https://dx.doi.org/10.1046/j.1525-1594.1999.06445.x	Steinhorn 1999	Excluded - irrelevant (title and abstract screening)
Proposed entry criteria for postoperative cardiac extracorporeal membrane oxygenation after pediatric open heart surgery	Trittenwein G.; Pansi H.; Graf B.; Golej J.; Burda G.; Hermon M.; Marx M.; Wollenek G.; Trittenwein H.; Pollak A.	1999	Artificial Organs	23	11	1010-1014	https://dx.doi.org/10.1046/j.1525-1594.1999.06457.x	Trittenwein 1999	Excluded - irrelevant (title and abstract screening)
Extracorporeal membrane oxygenation, ECMO. Experience with the first 22 cases	Sanchez Luna M.; Vazquez Estevez J.; Blanco Bravo D.; Arias Novas B.; Caballero Martin S.; Serrano Madrid M.L.; Franco Fernandez M.L.; Perez Sheriff V.; Greco Martinez R.; Maroto Alvaro E.	1999	Anales espanoles de pediatria	51	6	677-683		SanchezLuna 1999	Excluded - irrelevant (title and abstract screening)
Pulmonary hemorrhage as a complication of extracorporeal membrane oxygenation support for post-cardiotomy heart failure - A case report	Han Y.-Y.; Chang C.-I.; Ko W.-J.	1999	Formosan Journal of Surgery	32	5	224-228		Han 1999	Excluded - irrelevant (title and abstract screening)
EEG abnormalities in survivors of neonatal ECMO: Its role as a predictor of neurodevelopmental outcome	Kumar P.; Gupta R.; Shankaran S.; Bedard M.P.; Delaney-Black V.	1999	American Journal of Perinatology	16	5	245-250	http://dx.doi.org/10.1055/s-2007-993866	Kumar 1999	Excluded - irrelevant (title and abstract screening)
Recovery from lymphocytopenia and prognosis after adult extracorporeal membrane oxygenation	Kawahito K.; Kobayashi E.; Misawa Y.; Adachi H.; Fujimura A.; Ino T.; Fuse K.	1998	Archives of Surgery	133	2	216-217	https://dx.doi.org/10.1001/archsurg.133.2.216	Kawahito 1998	Excluded - irrelevant (title and abstract screening)
Factors associated with high-frequency oscillatory ventilation response in infants with respiratory failure	Yau K.-I.T.	1998	Acta Paediatrica Sinica	39	3	166-172		Yau 1998	Excluded - irrelevant (title and abstract screening)
Development of a control algorithm for a rotary blood pump: Prediction of recovery from cardiac failure	Konishi H.; Misawa Y.; Fuse K.	1998	ASAIO Journal	44	5	M449-M451	http://dx.doi.org/10.1097/00002480-199809000-00025	Konishi 1998	Excluded - irrelevant (title and abstract screening)
Retaining extracorporeal membrane oxygenation cannulae after extracorporeal support in the neonate: Is it safe?	McKay V.J.; Stewart D.L.; Massey M.T.; Winston S.J.; Cook L.N.; Bond S.J.	1997	Journal of Pediatric Surgery	32	5	703-707	https://dx.doi.org/10.1016/S0022-3468%2897%2990009-9	McKay 1997	Excluded - irrelevant (title and abstract screening)
Extracorporeal membrane oxygenation (ECMO) as lung or heart assist	Bjertnaes L.; Vaage J.; Almdahl S.M.; Lie M.; Nilsen P.A.; Hansen K.; Solbo J.; Jolin A.; Hotvedt R.; Olafsen K.; Brondbo A.; Thoner J.; Gilbert M.; Hevroy O.; Bjorsvik G.; Hesselberg N.; Bergland H.; Sivertsen O.	1996	Acta Anaesthesiologica Scandinavica	40	3	293-301	http://dx.doi.org/10.1111/j.1399-6576.1996.tb04436.x	Bjertnaes 1996	Excluded - irrelevant (title and abstract screening)
Congenital diaphragmatic hernia: the use of ECMO and other modern therapeutic strategies	Tommasoni N.; Gamba P.G.; Midrio P.; Biban P.; Pettenazzo A.; Zanon G.F.; Guglielmi M.	1996	La Pediatria medica e chirurgica : Medical and surgical pediatrics	18	3	295-300		Tommasoni 1996	Excluded - irrelevant (title and abstract screening)
Extracorporeal membrane oxygenation for lung transplant recipients with primary severe donor lung dysfunction	Zenati M.; Pham S.M.; Keenan R.J.; Griffith B.P.	1996	Transplant International	9	3	227-230	https://dx.doi.org/10.1007/BF00335390	Zenati 1996	Excluded - irrelevant (title and abstract screening)
Open lung biopsy in pediatric patients on extracorporeal membrane oxygenation	Bond S.J.; Lee D.J.; Stewart D.L.; Buchino J.J.	1996	Journal of Pediatric Surgery	31	10	1376-1378	https://dx.doi.org/10.1016/S0022-3468%2896%2990832-5	Bond 1996	Excluded - irrelevant (title and abstract screening)
Pediatric cardiac surgical ECMO: Multivariate analysis of risk factors for hospital death	Walters III H.L.; Hakimi M.; Rice M.D.; Lyons J.M.; Whittlesey G.C.; Klein M.D.	1995	Annals of Thoracic Surgery	60	2	329-337	https://dx.doi.org/10.1016/0003-4975%2895%2900410-M	WaltersIII 1995	Excluded - irrelevant (title and abstract screening)
Fate of the reconstructed carotid artery after extracorporeal membrane oxygenation	Levy M.S.; Share J.C.; Fauza D.O.; Wilson J.M.; Teitelbaum D.H.	1995	Journal of Pediatric Surgery	30	7	1046-1049	https://dx.doi.org/10.1016/0022-3468%2895%2990339-9	Levy 1995	Excluded - irrelevant (title and abstract screening)
Respiratory deadspace measurements in neonates with congenital diaphragmatic hernia	Arnold J.H.; Bower L.K.; Thompson J.E.	1995	Critical Care Medicine	23	2	371-375	https://dx.doi.org/10.1097/00003246-199502000-00025	Arnold 1995	Excluded - irrelevant (title and abstract screening)
Post extracorporeal membrane oxygenation single photon emission computed tomography (SPECT) as a predictor of neurodevelopmental outcome	Kumar P.; Bedard M.P.; Shankaran S.; Delaney-Black V.	1994	Pediatrics	93	6 I	951-955		Kumar 1994	Excluded - irrelevant (title and abstract screening)
Extracorporeal membrane oxygenation and the management of congenital diaphragmatic hernia	Atkinson J.B.; Kitagawa H.	1993	Pediatric Surgery International	8	3	200-203		Atkinson 1993	Excluded - irrelevant (title and abstract screening)
Prognostic indices of survival in patients supported with temporary devices (TAH, VAD)	Pavie A.; Muneretto C.; Aupart M.; Rabago G.; Leger P.; Tedy G.; Bors V.; Gandjbakhch I.; Cabrol C.	1991	International Journal of Artificial Organs	14	5	280-285	https://dx.doi.org/10.1177/039139889101400507	Pavie 1991	Excluded - irrelevant (title and abstract screening)
Coagulation parameter instability as an early predictor of intracranial hemorrhage during extracorporeal membrane oxygenation	Hirthler M.A.; Blackwell E.; Abbe D.; Doe-Chapman R.; Smith C.L.; Goldthorn J.; Canizaro P.	1992	Journal of Pediatric Surgery	27	1	40-43		Hirthler 1992	Excluded - irrelevant (title and abstract screening)
Extracorporeal membrane oxygenation in children after cardiac surgery	Raithel S.C.; Pennington D.G.; Boegner E.; Fiore A.; Weber T.R.	1992	Circulation	86	5 SUPPL.	II305-II310		Raithel 1992	Excluded - irrelevant (title and abstract screening)
Neonatal congenital diaphragmatic hernia and extracorporeal membrane oxygenation	Finer N.N.; Tierney A.J.; Hallgren R.; Hayashi A.; Peliowski A.; Etches P.C.	1992	CMAJ	146	4	501-508		Finer 1992	Excluded - irrelevant (title and abstract screening)
Pediatric extracorporeal membrane oxygenation in posttraumatic respiratory failure	Steiner R.B.; Adolph V.R.; Heaton J.F.; Bonis S.L.; Falterman K.W.; Arensman R.M.	1991	Journal of Pediatric Surgery	26	9	1011-1015	https://dx.doi.org/10.1016/0022-3468%2891%2990664-F	Steiner 1991	Excluded - irrelevant (title and abstract screening)
The effect of extracorporeal membrane oxygenation on the survival of neonates with high-risk congenital diaphragmatic hernia: 45 cases from a single institution	O'Rourke P.P.; Lillehei C.W.; Crone R.K.; Vacanti J.P.	1991	Journal of Pediatric Surgery	26	2	147-152	https://dx.doi.org/10.1016/0022-3468%2891%2990896-2	O'Rourke 1991	Excluded - irrelevant (title and abstract screening)
Assessment of alveolar function in neonates on ECMO using the measurement of Net CO2 transfer by the artificial lung	Grist G.; Kangas B.; Haney B.; Thibeault D.; Ashcraft K.	1990	Journal of Extra-Corporeal Technology	22	1	41-44		Grist 1990	Excluded - irrelevant (title and abstract screening)
Gas exchange measurements in neonates treated with extracorporeal membrane oxygenation	Cilley R.E.; Wesley J.R.; Zwischenberger J.B.; Bartlett R.H.	1988	Journal of Pediatric Surgery	23	4	306-311		Cilley 1988	Excluded - irrelevant (title and abstract screening)
Successful gastrorrhaphy on ECMO	Howell C.G.; Hatley R.M.; Davis J.B.; Kanto W.P.	1988	Journal of Pediatric Surgery	23	12	1161-1162	https://dx.doi.org/10.1016/S0022-3468%2888%2980333-6	Howell 1988	Excluded - irrelevant (title and abstract screening)
A correlation of pulmonary hypoplasia, mean airway pressure, and survival in congenital diaphragmatic hernia treated with extracorporeal membrane oxygenation	Redmond C.; Heaton J.; Calix J.; Graves E.; Farr G.; Falterman K.; Arensman R.	1987	Journal of Pediatric Surgery	22	12	1143-1149		Redmond 1987	Excluded - irrelevant (title and abstract screening)
Lung compliance as a measure of lung function in newborns with respiratory failure requiring extracorporeal membrane oxygenation	Lotze A.; Short B.L.; Taylor G.A.	1987	Critical Care Medicine	15	3	226-229	http://dx.doi.org/10.1097/00003246-198703000-00009	Lotze 1987	Excluded - irrelevant (title and abstract screening)
Extracorporeal membrane oxygenation for newborn respiratory failure	Loe Jr. W.A.; Graves III E.D.; Ochsner J.L.	1985	Journal of Pediatric Surgery	20	6	684-688	https://dx.doi.org/10.1016/S0022-3468%2885%2980024-5	LoeJr 1985	Excluded - irrelevant (title and abstract screening)
The early evaluation of survivors after extracorporeal membrane oxygenation for neonatal pulmonary failure	Krummel T.M.; Greenfield L.J.; Kirkpatrick B.V.; Mueller D.G.; Kerkering K.W.; Ormazabal M.; Myer E.C.; Barnes R.W.; Salzberg A.M.	1984	Journal of Pediatric Surgery	19	5	585-590		Krummel 1984	Excluded - irrelevant (title and abstract screening)
Extracorporeal oxygenation	Leitz K.H.; Hempelmann G.; Walter P.	1973	Thoracic and Cardiovascular Surgeon	21	4	327-331	https://dx.doi.org/10.1055/s-0028-1098686	Leitz 1973	Excluded - irrelevant (title and abstract screening)
Association of Respiratory Parameters at Venovenous Extracorporeal Membrane Oxygenation Liberation With Duration of Mechanical Ventilation and ICU Length of Stay: A Prospective Cohort Study.	Thiara, Sonny; Serpa Neto, Ary; Burrell, Aidan J C; Fulcher, Bentley J; Hodgson, Carol L	2022	Critical care explorations	4	5	e0689	https://dx.doi.org/10.1097/CCE.0000000000000689	Thiara 2022	Excluded - irrelevant (title and abstract screening)
Cooling to Hypothermic Circulatory Arrest by Immersion vs. Cardiopulmonary Bypass (CPB): Worse Outcome After Rewarming in Immersion Cooled Pigs.	Filseth, Ole Magnus; Hermansen, Stig Eggen; Kondratiev, Timofei; Sieck, Gary C; Tveita, Torkjel	2022	Frontiers in physiology	13	101549006	862729	https://dx.doi.org/10.3389/fphys.2022.862729	Filseth 2022	Excluded - irrelevant (title and abstract screening)
The challenges of venoarterial extracorporeal membrane oxygenation for postcardiotomy cardiogenic shock.	Michael, Charlesworth; Venkateswaran, Rajamiyer	2021	Indian journal of thoracic and cardiovascular surgery	37	Suppl 2	289-293	https://dx.doi.org/10.1007/s12055-020-01068-y	Michael 2021	Excluded - irrelevant (title and abstract screening)
Health-related outcomes of extracorporeal membrane oxygenation in adults: A cross-sectional study.	Chen, Kang-Hua; Lee, Pei-Shan; Tsai, Feng-Chun; Weng, Li-Chueh; Yeh, Shu-Ling; Huang, Huei-Chiun; Lin, Shu-Siang	2022	Heart & lung : the journal of critical care	52	g2v, 0330057	76-85	https://dx.doi.org/10.1016/j.hrtlng.2021.11.008	Chen 2022	Excluded - irrelevant (title and abstract screening)
Nationwide system to centralize decisions around ECMO use for severe COVID-19 pneumonia in Japan (Special Correspondence).	Japan ECMOnet for COVID-19	2020	Journal of intensive care	8	101627304	29	https://dx.doi.org/10.1186/s40560-020-00445-4	JapanECMOnetforCOVID-19 2020	Excluded - irrelevant (title and abstract screening)
First case of low-dose umbilical cord blood therapy for pediatric acute respiratory distress syndrome induced by Pneumocystis carinii pneumonia.	Liu, Shuang; Shen, Huili; Huang, Siyuan; Liu, Rong; Qu, Dong	2021	European journal of medical research	26	1	100	https://dx.doi.org/10.1186/s40001-021-00548-0	Liu 2021	Excluded - irrelevant (title and abstract screening)
A bi-centric experience of extracorporeal carbon dioxide removal (ECCO2 R) for acute hypercapnic respiratory failure following allogeneic hematopoietic stem cell transplantation.	Wohlfarth, Philipp; Schellongowski, Peter; Staudinger, Thomas; Rabitsch, Werner; Hermann, Alexander; Buchtele, Nina; Turki, Amin T; Tzalavras, Asterios; Liebregts, Tobias	2021	Artificial organs	45	8	903-910	https://dx.doi.org/10.1111/aor.13931	Wohlfarth 2021	Excluded - irrelevant (title and abstract screening)
EXTRACORPOREAL MEMBRANE OXYGENATION SUPPORT FOR POSTCARDIOTOMY SHOCK: SINGLE CENTER EXPERIENCE.	Silva, Manuela; Rodrigues, Carolina; Silva, Tiago; Coelho, Pedro; Banazol, Nuno; Rodrigues, Rui; Franco, Paulo; Fragata, Jose	2021	Portuguese journal of cardiac thoracic and vascular surgery	28	1	25-29		Silva 2021	Excluded - irrelevant (title and abstract screening)
Effect of transfusion convalescent recovery plasma in patients with coronavirus disease 2019.	Xiao, Kun; Lin, Yang; Fan, Zhifang; Wen, Yuchuan; Huang, Huiqing; Wang, Min; Ren, Dequan; Wu, Chenggao; Liu, Wei; Zhang, Zhanglin; Li, Guoliang; LE, Aiping	2020	Zhong nan da xue xue bao. Yi xue ban = Journal of Central South University. Medical sciences	45	5	565-570	https://dx.doi.org/10.11817/j.issn.1672-7347.2020.200318	Xiao 2020	Excluded - irrelevant (title and abstract screening)
Postoperative heart failure after stage 1 palliative surgery for single ventricle cardiac disease.	Foulks, Michael G; Meyer, Rika M L; Gold, Jeffrey I; Herrington, Cynthia S; Kallin, Kristopher; Menteer, JonDavid	2019	Pediatric cardiology	40	5	943-949	https://dx.doi.org/10.1007/s00246-019-02093-4	Foulks 2019	Excluded - irrelevant (title and abstract screening)
Extracorporeal membrane oxygenation as a salvage therapy for patients with severe primary graft dysfunction after heart transplant.	Jacob, Samuel; Lima, Brian; Gonzalez-Stawinski, Gonzalo V; El-Sayed Ahmed, Magdy M; Patel, Parag C; Belli, Erol V; Makey, Ian A; Thomas, Mathew; Landolfo, Kevin; Landolfo, Carolyn; Leoni Moreno, Juan Carlos; Yip, Daniel S; Pham, Si M	2019	Clinical transplantation	33	5	e13538	https://dx.doi.org/10.1111/ctr.13538	Jacob 2019	Excluded - irrelevant (title and abstract screening)
Extubation of patients undergoing extracorporeal life support. A retrospective study.	Ellouze, Omar; Lamirel, Julie; Perrot, Justine; Missaoui, Anis; Daily, Theresa; Aho, Serge; Petrosyan, Andranik; Guinot, Pierre Gregoire; Bouchot, Oliver; Bouhemad, Belaid	2019	Perfusion	34	1	50-57	https://dx.doi.org/10.1177/0267659118791072	Ellouze 2019	Excluded - irrelevant (title and abstract screening)
[Multicenter investigation of extracorporeal membrane oxygenation application in pediatric intensive care unit in China].	Yan, G F; Cai, X D; Zhou, C B; Hong, X Y; Wang, Y; Zhang, C M; Yang, Z H; Zhang, Y C; Cui, Y; Cui, Y Q; Cheng, Y B; Qian, S Y; Zhang, P F; Jin, Y P; Zhu, X D; Gao, H; Li, Z P; Lu, X L; Miao, H J; Zhang, Q Y; Li, Y M; Yang, W G; Liu, C Y; Li, B; Li, Y; Bo, Z J; Chu, J P; Wang, X; Lu, G P	2018	Zhonghua er ke za zhi = Chinese journal of pediatrics	56	12	929-932	https://dx.doi.org/10.3760/cma.j.issn.0578-1310.2018.12.008	Yan 2018	Excluded - irrelevant (title and abstract screening)
[Outcome of pediatric extracorporeal membrane oxygenation in a single center].	Bao, Q; Hong, X Y; Liu, Y Y; Zhang, X J; Gao, H T; Feng, Z C	2018	Zhonghua er ke za zhi = Chinese journal of pediatrics	56	2	122-127	https://dx.doi.org/10.3760/cma.j.issn.0578-1310.2018.02.009	Bao 2018	Excluded - irrelevant (title and abstract screening)
Predictive Value of Procalcitonin for Infection and Survival in Adult Cardiogenic Shock Patients Treated with Extracorporeal Membrane Oxygenation.	Kim, Do Wan; Cho, Hwa Jin; Kim, Gwan Sic; Song, Sang Yun; Na, Kook Joo; Oh, Sang Gi; Oh, Bong Suk; Jeong, In Seok	2018	Chonnam medical journal	54	1	48-54	https://dx.doi.org/10.4068/cmj.2018.54.1.48	Kim 2018	Excluded - irrelevant (title and abstract screening)
Extracorporeal membrane oxygenation support for refractory septic shock in liver transplantation recipients.	Lee, Kyo Won; Cho, Chan Woo; Lee, Nuri; Choi, Gyu-Seong; Cho, Yang Hyun; Kim, Jong Man; Kwon, Choon Hyuck David; Joh, Jae-Won	2017	Annals of surgical treatment and research	93	3	152-158	https://dx.doi.org/10.4174/astr.2017.93.3.152	Lee 2017	Excluded - irrelevant (title and abstract screening)
APACHE II score predicts mortality in patients requiring prolonged ventilation in a weaning center.	Rojek-Jarmula, Anna; Hombach, Rainer; Krzych, Lukasz J	2016	Anaesthesiology intensive therapy	48	4	215-219	https://dx.doi.org/10.5603/AIT.a2016.0036	Rojek-Jarmula 2016	Excluded - irrelevant (title and abstract screening)
Near-Infrared Spectroscopy: The New Must Have Tool in the Intensive Care Unit?.	Green, Michael Stuart; Sehgal, Sankalp; Tariq, Rayhan	2016	Seminars in cardiothoracic and vascular anesthesia	20	3	213-24	https://dx.doi.org/10.1177/1089253216644346	Green 2016	Excluded - irrelevant (title and abstract screening)
A rare indication for lung transplantation - pulmonary alveolar microlithiasis: institutional experience of five consecutive cases.	Klikovits, Thomas; Slama, Alexis; Hoetzenecker, Konrad; Waseda, Ryuichi; Lambers, Christopher; Murakoezy, Gabriella; Jaksch, Peter; Aigner, Clemens; Taghavi, Shahrokh; Klepetko, Walter; Lang, Gyoergy; Hoda, Mir Alireza	2016	Clinical transplantation	30	4	429-34	https://dx.doi.org/10.1111/ctr.12705	Klikovits 2016	Excluded - irrelevant (title and abstract screening)
Extracorporeal Membrane Oxygenation Support in Postcardiotomy Elderly Patients: The Mayo Clinic Experience.	Saxena, Pankaj; Neal, James; Joyce, Lyle D; Greason, Kevin L; Schaff, Hartzell V; Guru, Pramod; Shi, William Y; Burkhart, Harold; Li, Zhuo; Oliver, William C; Pike, Roxann B; Haile, Dawit T; Schears, Gregory J	2015	The Annals of thoracic surgery	99	6	2053-60	https://dx.doi.org/10.1016/j.athoracsur.2014.11.075	Saxena 2015	Excluded - irrelevant (title and abstract screening)
Late outcomes of infants supported by extracorporeal membrane oxygenation following the Norwood operation.	Alsoufi, Bahaaldin; Wolf, Michael; Botha, Phil; Kogon, Brian; McCracken, Courtney; Ehrlich, Alexandra; Kanter, Kirk; Deshpande, Shriprasad	2015	World journal for pediatric & congenital heart surgery	6	1	2017-09-01	https://dx.doi.org/10.1177/2150135114558072	Alsoufi 2015	Excluded - irrelevant (title and abstract screening)
Extracorporeal membrane oxygenation for refractory septic shock in adults.	Park, Taek Kyu; Yang, Jeong Hoon; Jeon, Kyeongman; Choi, Seung-Hyuk; Choi, Jin-Ho; Gwon, Hyeon-Cheol; Chung, Chi Ryang; Park, Chi Min; Cho, Yang Hyun; Sung, Kiick; Suh, Gee Young	2015	European journal of cardio-thoracic surgery : official journal of the European Association for Cardio-thoracic Surgery	47	2	e68-74	https://dx.doi.org/10.1093/ejcts/ezu462	Park 2015	Excluded - irrelevant (title and abstract screening)
Experience and results with VV-ECMO for severe acute respiratory failure: weaning versus nonweaning.	Lee, Yeon Joo; Kim, Dong Jung; Kim, Jun Sung; Lee, Jae-Ho; Lee, Choon-Taek; Jheon, Sanghoon; Cho, Young-Jae	2015	ASAIO journal (American Society for Artificial Internal Organs : 1992)	61	2	184-9	https://dx.doi.org/10.1097/MAT.0000000000000174	Lee 2015	Excluded - irrelevant (title and abstract screening)
[Extracorporeal membrane oxygenation for the treatment of refractory cardiogenic shock in adults: strategies, results, and predictors of mortality].	Loforte, Antonio; Pilato, Emanuele; Martin Suarez, Sofia; Folesani, Gianluca; Jafrancesco, Giuliano; Castrovinci, Sebastiano; Cefarelli, Mariano; Potena, Luciano; Magnani, Gaia; Grigioni, Francesco; Caramelli, Fabio; Frascaroli, Guido; Di Bartolomeo, Roberto; Marinelli, Giuseppe	2014	Giornale italiano di cardiologia (2006)	15	10	577-85	https://dx.doi.org/10.1714/1672.18312	Loforte 2014	Excluded - irrelevant (title and abstract screening)
Extracorporeal membrane oxygenation for graft failure after heart transplantation: a multidisciplinary approach to maximize weaning rate.	Santise, Gianluca; Panarello, Giovanna; Ruperto, Cettina; Turrisi, Marco; Pilato, Gerlando; Giunta, Andrea; Sciacca, Sergio; Pilato, Michele	2014	The International journal of artificial organs	37	9	706-14	https://dx.doi.org/10.5301/ijao.5000353	Santise 2014	Excluded - irrelevant (title and abstract screening)
First experience with a new miniaturized pump-driven venovenous extracorporeal CO2 removal system (iLA Activve): a retrospective data analysis.	Hermann, Alexander; Staudinger, Thomas; Bojic, Andja; Riss, Katharina; Wohlfarth, Philipp; Robak, Oliver; Sperr, Wolfgang R; Schellongowski, Peter	2014	ASAIO journal (American Society for Artificial Internal Organs : 1992)	60	3	342-7	https://dx.doi.org/10.1097/MAT.0000000000000073	Hermann 2014	Excluded - irrelevant (title and abstract screening)
Blood lactate level during extracorporeal life support as a surrogate marker for survival.	Park, Sung Jun; Kim, Sang-pil; Kim, Joon Bum; Jung, Sung-Ho; Choo, Suk Jung; Chung, Cheol Hyun; Lee, Jae Won	2014	The Journal of thoracic and cardiovascular surgery	148	2	714-20	https://dx.doi.org/10.1016/j.jtcvs.2014.02.078	Park 2014	Excluded - irrelevant (title and abstract screening)
Does single ventricle physiology affect survival of children requiring extracorporeal membrane oxygenation support following cardiac surgery?.	Alsoufi, Bahaaldin; Awan, Abid; Manlhiot, Cedric; Al-Halees, Zohair; Al-Ahmadi, Mamdouh; McCrindle, Brian W; Alwadai, Abdullah	2014	World journal for pediatric & congenital heart surgery	5	1	2015-07-01	https://dx.doi.org/10.1177/2150135113507292	Alsoufi 2014	Excluded - irrelevant (title and abstract screening)
Invasive mechanical ventilation in patients with fibrosing interstitial pneumonia.	Gaudry, Stephane; Vincent, Francois; Rabbat, Antoine; Nunes, Hilario; Crestani, Bruno; Naccache, Jean Marc; Wolff, Michel; Thabut, Gabriel; Valeyre, Dominique; Cohen, Yves; Mal, Herve	2014	The Journal of thoracic and cardiovascular surgery	147	1	47-53	https://dx.doi.org/10.1016/j.jtcvs.2013.06.039	Gaudry 2014	Excluded - irrelevant (title and abstract screening)
Residual lesions in postoperative pediatric cardiac surgery patients receiving extracorporeal membrane oxygenation support.	Agarwal, Hemant S; Hardison, Daphne C; Saville, Benjamin R; Donahue, Brian S; Lamb, Fred S; Bichell, David P; Harris, Zena L	2014	The Journal of thoracic and cardiovascular surgery	147	1	434-41	https://dx.doi.org/10.1016/j.jtcvs.2013.03.021	Agarwal 2014	Excluded - irrelevant (title and abstract screening)
Safety and feasibility of prehospital extra corporeal life support implementation by non-surgeons for out-of-hospital refractory cardiac arrest.	Lamhaut, Lionel; Jouffroy, Romain; Soldan, Michaela; Phillipe, Pascal; Deluze, Thibaut; Jaffry, Murielle; Dagron, Christelle; Vivien, Benoit; Spaulding, Christian; An, Kim; Carli, Pierre	2013	Resuscitation	84	11	1525-9	https://dx.doi.org/10.1016/j.resuscitation.2013.06.003	Lamhaut 2013	Excluded - irrelevant (title and abstract screening)
Role of intraoperative regional oxygen saturation using near infrared spectroscopy in the prediction of low output syndrome after pediatric heart surgery.	Zulueta, Jose L; Vida, Vladimiro L; Perisinotto, Egle; Pittarello, Demetrio; Stellin, Giovanni	2013	Journal of cardiac surgery	28	4	446-52	https://dx.doi.org/10.1111/jocs.12122	Zulueta 2013	Excluded - irrelevant (title and abstract screening)
Early clinical outcomes of new pediatric extracorporeal life support system (Endumo (2000) in neonates and infants.	Hoashi, Takaya; Kagisaki, Koji; Yamashita, Kizuku; Tatsumi, Eisuke; Nishigaki, Takayuki; Yoshida, Kotaro; Hayashi, Teruyuki; Ichikawa, Hajime	2013	Journal of artificial organs : the official journal of the Japanese Society for Artificial Organs	16	3	267-72	https://dx.doi.org/10.1007/s10047-013-0713-5	Hoashi 2013	Excluded - irrelevant (title and abstract screening)
Pulmonary embolectomy in high-risk acute pulmonary embolism: the effectiveness of a comprehensive therapeutic algorithm including extracorporeal life support.	Wu, Meng-Yu; Liu, Yuan-Chang; Tseng, Yuan-His; Chang, Yu-Sheng; Lin, Pyng-Jing; Wu, Tzu-I	2013	Resuscitation	84	10	1365-70	https://dx.doi.org/10.1016/j.resuscitation.2013.03.032	Wu 2013	Excluded - irrelevant (title and abstract screening)
Factors associated with mortality in pediatric patients requiring extracorporeal life support for severe pneumonia.	Minneci, Peter C; Kilbaugh, Todd J; Chandler, Heather K; Behar, Brittany J; Localio, A Russell; Deans, Katherine J	2013	Pediatric critical care medicine : a journal of the Society of Critical Care Medicine and the World Federation of Pediatric Intensive and Critical Care Societies	14	1	e26-33	https://dx.doi.org/10.1097/PCC.0b013e31826e7254	Minneci 2013	Excluded - irrelevant (title and abstract screening)
Identifying Prognostic Criteria for Survival after Resuscitation Assisted by Extracorporeal Membrane Oxygenation.	Brunner, Alexandrine; Dubois, Natacha; Rimensberger, Peter C; Karam, Oliver	2016	Critical care research and practice	2016	101539357	9521091	https://dx.doi.org/10.1155/2016/9521091	Brunner 2016	Excluded - irrelevant (title and abstract screening)
Venovenous Extracorporeal Membrane Oxygenation for Postoperative Acute Respiratory Distress Syndrome.	Seo, Dong Ju; Yoo, Jae Suk; Kim, Joon Bum; Jung, Sung-Ho; Choo, Suk Jung; Chung, Cheol Hyun; Lee, Jae Won	2015	The Korean journal of thoracic and cardiovascular surgery	48	3	180-6	https://dx.doi.org/10.5090/kjtcs.2015.48.3.180	Seo 2015	Excluded - irrelevant (title and abstract screening)
Neonatal myocardial infarction: case report and review of the literature.	Farooqi, Kanwal M; Sutton, Nicole; Weinstein, Samuel; Menegus, Mark; Spindola-Franco, Hugo; Pass, Robert H	2012	Congenital heart disease	7	6	E97-102	https://dx.doi.org/10.1111/j.1747-0803.2012.00660.x	Farooqi 2012	Excluded - irrelevant (title and abstract screening)
Neutrophil gelatinase-associated lipocalin levels during extracorporeal membrane oxygenation in critically ill children with congenital heart disease: preliminary experience.	Ricci, Zaccaria; Morelli, Stefano; Favia, Isabella; Garisto, Cristiana; Brancaccio, Gianluca; Picardo, Sergio	2012	Pediatric critical care medicine : a journal of the Society of Critical Care Medicine and the World Federation of Pediatric Intensive and Critical Care Societies	13	1	e51-4	https://dx.doi.org/10.1097/PCC.0b013e3181fe4717	Ricci 2012	Excluded - irrelevant (title and abstract screening)
Prognosis in the patients with prolonged extracorporeal membrane oxygenation.	Kim, Tae-Hun; Lim, Cheong; Park, Il; Kim, Dong Jin; Jung, Yochun; Park, Kay-Hyun	2012	The Korean journal of thoracic and cardiovascular surgery	45	4	236-41	https://dx.doi.org/10.5090/kjtcs.2012.45.4.236	Kim 2012	Excluded - irrelevant (title and abstract screening)
Outcomes of venovenous extracorporeal membrane oxygenation support for acute respiratory distress syndrome in adults.	Ma, Dae Sung; Kim, Joon Bum; Jung, Sung-Ho; Choo, Suk Jung; Chung, Cheol Hyun; Lee, Jae Won	2012	The Korean journal of thoracic and cardiovascular surgery	45	2	91-4	https://dx.doi.org/10.5090/kjtcs.2012.45.2.91	Ma 2012	Excluded - irrelevant (title and abstract screening)
Using extracorporeal life support to resuscitate adult postcardiotomy cardiogenic shock: treatment strategies and predictors of short-term and midterm survival.	Wu, Meng-Yu; Lin, Pyng-Jing; Lee, Ming-Yih; Tsai, Feng-Chun; Chu, Jaw-Ji; Chang, Yu-Sheng; Haung, Yoa-Kuang; Liu, Kuo-Sheng	2010	Resuscitation	81	9	1111-6	https://dx.doi.org/10.1016/j.resuscitation.2010.04.031	Wu 2010	Excluded - irrelevant (title and abstract screening)
Efficacy of emergent percutaneous cardiopulmonary support in cardiac or respiratory failure: fight or flight?.	Shinn, Sung Ho; Lee, Young Tak; Sung, Kiick; Min, Sunkyung; Kim, Wook Sung; Park, Pyo Won; Ha, Yi-Kyung	2009	Interactive cardiovascular and thoracic surgery	9	2	269-73	https://dx.doi.org/10.1510/icvts.2008.194860	Shinn 2009	Excluded - irrelevant (title and abstract screening)
Experience in the management of eighty-two newborns with congenital diaphragmatic hernia treated with high-frequency oscillatory ventilation and delayed surgery without the use of extracorporeal membrane oxygenation.	Datin-Dorriere, Valerie; Walter-Nicolet, Elizabeth; Rousseau, Veronique; Taupin, Pierre; Benachi, Alexandra; Parat, Sophie; Hubert, Philippe; Revillon, Yan; Mitanchez, Delphine	2008	Journal of intensive care medicine	23	2	128-35	https://dx.doi.org/10.1177/0885066607312885	Datin-Dorriere 2008	Excluded - irrelevant (title and abstract screening)
[Newborn infants supported by extracorporeal membrane oxygenation: survival and clinical outcome].	Flamant, C; Lorino, E; Nolent, P; Hallalel, F; Chevalier, J-Y; Fau, S; Gold, F; Renolleau, S	2007	Archives de pediatrie : organe officiel de la Societe francaise de pediatrie	14	4	354-61		Flamant 2007	Excluded - irrelevant (title and abstract screening)
[Management of acute pulmonary failure: diagnostics-ventilation-withdrawal].	Engelmann, L	2005	Der Internist	46	3	298-309		Engelmann 2005	Excluded - irrelevant (title and abstract screening)
Carotid artery reconstruction in neonates receiving extracorporeal membrane oxygenation: a 4-year follow-up study. Western Canadian ECMO Follow-Up Group.	Cheung, P Y; Vickar, D B; Hallgren, R A; Finer, N N; Robertson, C M	1997	Journal of pediatric surgery	32	4	560-4		Cheung 1997	Excluded - irrelevant (title and abstract screening)
The DCO2 measured by gastric tonometry predicts survival in children receiving extracorporeal life support. Comparison with other hemodynamic and biochemical information. Royal Children's Hospital ECMO Nursing Team.	Duke, T; Butt, W; South, M; Shann, F	1997	Chest	111	1	174-9		Duke 1997	Excluded - irrelevant (title and abstract screening)
Extracorporeal membrane oxygenation for respiratory failure.	Yamagishi, T; Ishikawa, S; Otaki, A; Otani, Y; Takahashi, T; Sato, Y; Yoshida, I; Kunimoto, F; Arai, K; Morishita, Y	1995	Surgery today	25	8	690-3		Yamagishi 1995	Excluded - irrelevant (title and abstract screening)
Extracorporeal life support for pediatric respiratory failure: predictors of survival from 220 patients.	Moler, F W; Palmisano, J; Custer, J R	1993	Critical care medicine	21	10	1604-11		Moler 1993	Excluded - irrelevant (title and abstract screening)
Extracorporeal circulatory support in children in intensive care.	Butt, W; Beca, J	1993	Critical care medicine	21	9 Suppl	S381-2		Butt 1993	Excluded - irrelevant (title and abstract screening)
Extracorporeal membrane oxygenation for the circulatory support of children after repair of congenital heart disease.	Klein, M D; Shaheen, K W; Whittlesey, G C; Pinsky, W W; Arciniegas, E	1990	The Journal of thoracic and cardiovascular surgery	100	4	498-505		Klein 1990	Excluded - irrelevant (title and abstract screening)
Efficacy of extracorporeal membrane oxygenation in pediatric COVID-19 and MIS-C cases: A single-center experience	Varol, F.; ≈ûahin, E.; Kƒ±lƒ±√ß, A.; ≈ûahin, B.S.; √ñnalan, M.A.; Uƒüur, M.; Tun√ßer, T.; √áam, H.	2022	Turkish Journal of Thoracic and Cardiovascular Surgery	30	3	363-371	10.5606/tgkdc.dergisi.2022.23392	Varol 2022	Excluded - irrelevant (title and abstract screening)
Long- and short-term clinical impact of awake extracorporeal membrane oxygenation as bridging therapy for lung transplantation	Kim, N.E.; Woo, A.; Kim, S.Y.; Leem, A.Y.; Park, Y.; Kwak, S.H.; Yong, S.H.; Chung, K.; Park, M.S.; Kim, Y.S.; Kim, H.E.; Lee, J.G.; Paik, H.C.; Lee, S.H.	2021	Respiratory Research	22	1		10.1186/s12931-021-01905-7	Kim 2021	Excluded - irrelevant (title and abstract screening)
The value of lung ultrasound in children with severe acute respiratory distress syndrome undergoing extracorporeal membrane oxygenation	Yiping, W.F.; Jingyi, S.; Yijun, S.; Chunxia, W.; Yucai, Z.	2021	Chinese Journal of Emergency Medicine	30	11	1334-1339	10.3760/cma.j.issn.1671-0282.2021.11.010	Yiping 2021	Excluded - irrelevant (title and abstract screening)
Effect of early enteral nutrition on the prognosis of infants with extracorporeal membrane oxygenation in support of heart failure	Cui, Y.; Hu, C.; Li, L.; Li, J.; Ma, L.; Zou, M.; Chen, X.	2021	Chinese Journal of Pediatric Surgery	42	8	695-701	10.3760/cma.j.cn421158-20210413-00180	Cui 2021	Excluded - irrelevant (title and abstract screening)
Serum lactate at 24 hours is associated with outcome in children requiring extracorporeal membrane oxygenation for pulmonary causes - a retrospective, observational study	Amodeo, A.; Erdil, T.; Vanetta, C.; Steigmiller, K.; Schmiady, M.; Schweiger, M.; Pretre, R.; Dave, H.	2020	Swiss medical weekly	150		w20358	10.4414/smw.2020.20358	Amodeo 2020	Excluded - irrelevant (title and abstract screening)
Extracorporeal life support in the multidisciplinary management of cardiogenic shock complicating acute myocardial infarction	Pozzi, M.; Flagiello, M.; Armoiry, X.; Generali, T.; Adamou Nouhou, K.; Koffel, C.; Schweizer, R.; Fellahi, J.L.; Cuenin, L.; Cellier, G.; Green, L.; Derimay, F.; Rioufol, G.; Finet, G.; Obadia, J.F.	2020	Catheterization and Cardiovascular Interventions	95	3	E71-E77	10.1002/ccd.28316	Pozzi 2020	Excluded - irrelevant (title and abstract screening)
Cost-effectiveness of extracorporeal membrane oxygenation in resuscitation of patients with refractory cardiac arrest	Buri≈°kov√°, K.; Rogalewicz, V.; O≈°≈•√°dal, P.	2019	E a M: Ekonomie a Management	22	2	161-172	10.15240/tul/001/2019-2-011	Buri≈°kov√° 2019	Excluded - irrelevant (title and abstract screening)
No ventilatory complications of ARDS: Difficult weaning and intensive care unit-acquired weakness	Romero-Dapueto, C.; Castillo, R.L.	2017	Advances in Medicine and Biology	120		163-185		Romero-Dapueto 2017	Excluded - irrelevant (title and abstract screening)
Management of acute pulmonary failure: Diagnostics-ventilation-thdrawal	Engelmann, L.	2005	Internist	46	3	298-309	10.1007/s00108-005-1354-4	Engelmann 2005	Excluded - irrelevant (title and abstract screening)
The cardiopulmonary consequences of high-risk congenital diaphragmatic hernia	Vacanti, J.P.; O'Rourke, P.P.; Lillehei, C.W.; Crone, R.K.	1988	Pediatric Surgery International	3	1	2024-05-01	10.1007/BF00177071	Vacanti 1988	Excluded - irrelevant (title and abstract screening)
Impact of a VA&ndash;ECMO in Combination with an Extracorporeal Cytokine Hemadsorption System in Critically Ill Patients with Cardiogenic Shock&ndash;Design and Rationale of the ECMOsorb Trial	Haertel F; Lehmann T; Heller T; Fritzenwanger M; Pfeifer R; Kretzschmar D; Otto S; Bogoviku J; Westphal J; Bruening C; Gecks T; Kaluza M; Moebius-Winkler S; Schulze PC	2023		12	15		https://doi.org/10.3390/jcm12154893	Haertel 2023	Excluded - irrelevant (title and abstract screening)
Randomized controlled trial of ultra-protective vs. protective ventilation strategy in veno-arterial extracorporeal membrane oxygenation patients with refractory cardiogenic shock: a study protocol for the ultra-ECMO trial	Li W; Chen C; Hu D; Sun F; Zhang G; Zhang Z; Dong Y; Lv J; Mei Y; Chen X	2023		10		1092653	https://doi.org/10.3389/fcvm.2023.1092653	Li 2023	Excluded - irrelevant (title and abstract screening)
The Effects of oXiris in Cardiogenic Shock Requiring VA-ECMO ( CLEAN ECMO )		2023	The effects of extracorporeal blood purification (oXiris&reg;) in patients with cardiogenic shock requiring VA-ECMO: a prospective, open-label, randomized controlled pilot study						Excluded - irrelevant (title and abstract screening)
IMPACT OF LIMB ISCHEMIA IN PATIENTS WITH PERIPHERAL VENO-ARTERIAL EXTRACORPOREAL MEMBRANE OXYGENATION	Beurtheret S.; Moreau M.H.; Weizman O.; MAJOIS V.; Fadel G.; Danchin N.; Marijon E.; SCHMIDT M.; Mordant P.	2024	Journal of the American College of Cardiology	83	13 Supplement	580	https://dx.doi.org/10.1016/S0735-1097%2824%2902570-1	Beurtheret 2024	Excluded - irrelevant (title and abstract screening)
Improvised ECMO Cannulation Strategy in a Difficult Vascular Access: A case of Isolated Persistent Left SVC (IPLSVC) ECMO Cannulation	El Masry A.; Yousuf B.; Ghanem M.	2024	ASAIO Journal	70	Supplement 1	4	https://dx.doi.org/10.1097/01.mat.0001007900.82635.d6	ElMasry 2024	Excluded - irrelevant (title and abstract screening)
Identifying the cause of cardiac arrest through coronary computed tomography angiography with high heart rate under venoarterial extracorporeal membrane oxygenation support: a case description	Wang X.; Liu H.; Xu M.; Lin S.; Wang K.; Ma L.; Hu D.; Zhou W.; Yu X.; Wang L.; Xia L.	2024	Quantitative Imaging in Medicine and Surgery	14	3	2693-2703	https://dx.doi.org/10.21037/qims-23-1425	Wang 2024	Excluded - irrelevant (title and abstract screening)
Predictors and Outcomes of Acute Brain Injury in Patients on Venoarterial Extracorporeal Membrane Oxygenation after Cardiopulmonary Resuscitation	Ou C.-Y.; Tsai M.-T.; Wang Y.-C.; Roan J.-N.; Kan C.-D.; Hu Y.-N.	2024	Acta Cardiologica Sinica	40	1	111-122	https://dx.doi.org/10.6515/ACS.202401_40%281%29.20230817B	Ou 2024	Excluded - irrelevant (title and abstract screening)
Prediction of successful weaning from renal replacement therapy in critically ill patients based on machine learning	Liang Q.; Xu X.; Ding S.; Wu J.; Huang M.	2024	Renal Failure	46	1	2319329	https://dx.doi.org/10.1080/0886022X.2024.2319329	Liang 2024	Excluded - irrelevant (title and abstract screening)
Survival and Long-Term Functional Status of COVID-19 Patients Requiring Prolonged Extracorporeal Membrane Oxygenation Support	Martinez-Martinez M.; Schmidt M.; Broman L.M.; Roncon-Albuquerque R.; Langouet E.; Campos I.; Argudo E.; Domenech Vila J.M.; Sastre S.M.; Gallart E.; Ferrer R.; Combes A.; Riera J.	2024	Annals of the American Thoracic Society	21	3	449-455	https://dx.doi.org/10.1513/AnnalsATS.202306-572OC	Martinez-Martinez 2024	Excluded - irrelevant (title and abstract screening)
Nutrition and outcomes in venovenous extracorporeal membrane oxygenation: An observational cohort study	Pelekhaty S.; Gessler J.; Dante S.; Rector N.; Galvagno S.; Stachnik S.; Rabin J.; Tabatabai A.	2024	Nutrition in Clinical Practice		(Pelekhaty, Gessler) Department of Clinical Nutrition, University of Maryland Medical Center, Baltimore, MD, United States(Dante) Department of Pediatrics, University of Maryland School of Medicine, Baltimore, MD, United States(Rector) University of Wisco		https://dx.doi.org/10.1002/ncp.11132	Pelekhaty 2024	Excluded - irrelevant (title and abstract screening)
Extracorporeal Membrane Oxygenation Pathway for Management of Refractory Cardiac Arrest: A Retrospective Study from A National Center of Extracorporeal Cardiopulmonary Resuscitation	Shehatta A.L.; Kaddoura R.; Orabi B.; Ibrahim M.I.M.; El-Menyar A.; Alyafei S.A.; Alkhulaifi A.; Ibrahim A.S.; Hassan I.F.; Omar A.S.	2024	Critical pathways in cardiology		(Shehatta) Medical Intensive Care Unit, Department of Medicine, Hamad General Hospital, Doha, Qatar; (AL); aibrahim1@hamad.qa (AS) ; ihassan@hamad.qa (IH)(Shehatta, El-Menyar, Ibrahim, Hassan, Omar) Clinical Medicine, Weill Cornell Medical College, Doha,		https://dx.doi.org/10.1097/HPC.0000000000000352	Shehatta 2024	Excluded - irrelevant (title and abstract screening)
Commentary: Debate or consensus on the path that leads to successful extracorporeal membrane oxygenation decannulation?	Hunt M.; Bermudez C.A.	2024	Journal of Thoracic and Cardiovascular Surgery	167	3	1047-1048	https://dx.doi.org/10.1016/j.jtcvs.2022.09.014	Hunt 2024	Excluded - irrelevant (title and abstract screening)
Risk factors for long-term invasive mechanical ventilation: a longitudinal study using German health claims data	Trudzinski F.C.; Michels-Zetsche J.D.; Neetz B.; Meis J.; Muller M.; Kempa A.; Neurohr C.; Schneider A.; Herth F.J.F.; Szecsenyi J.; Biehler E.; Fleischauer T.; Wensing M.; Britsch S.; Schubert-Haack J.; Grobe T.; Frerk T.	2024	Respiratory Research	25	1	60	https://dx.doi.org/10.1186/s12931-024-02693-6	Trudzinski 2024	Excluded - irrelevant (title and abstract screening)
TCT-302 Feasibility and Outcomes of a Cardiology-Based Extracorporeal Membrane Oxygenation Service	Fadel R.; Almajed M.R.; Parsons A.; Kalsi J.; Shadid A.M.; Maki M.; Jones C.; Williams C.; Aronow H.; Tanaka D.; Nemeh H.; Fuller B.; Alqarqaz M.; Koenig G.; Villablanca P.; Frisoli T.; O'Neill B.; Khandelwal A.; Cowger J.; Grafton G.; Kim H.; O'Neill W.; Alaswad K.; Basir B.	2023	Journal of the American College of Cardiology	82	17 Supplement	B120	https://dx.doi.org/10.1016/j.jacc.2023.09.310	Fadel 2023	Excluded - irrelevant (title and abstract screening)
Timing of Kidney Replacement Therapy Initiation and Survival during Pediatric Extracorporeal Membrane Oxygenation: An Extracorporeal Life Support Organization Registry Study	Anton-Martin P.; Modem V.; Bridges B.; Coronado Munoz A.; Paden M.; Ray M.; Sandhu H.S.	2024	ASAIO journal (American Society for Artificial Internal Organs : 1992)		(Anton-Martin) Department of Pediatrics, Division of Anesthesiology and Critical Care Medicine, Children's Hospital of Philadelphia, Philadelphia, PA, United States(Modem) Department of Pediatrics, Pediatric Intensive Care Unit, Cooks Children's Medical C		https://dx.doi.org/10.1097/MAT.0000000000002151	Anton-Martin 2024	Excluded - irrelevant (title and abstract screening)
Ceftriaxone Pharmacokinetics and Pharmacodynamics in 2 Pediatric Patients on Extracorporeal Membrane Oxygenation Therapy	Cervantes F.C.; Mizuno T.; Dong M.; Tang P.; Arbough T.; Vinks A.A.; Kaplan J.M.; Girdwood S.C.T.	2023	Therapeutic Drug Monitoring	45	6	832-836	https://dx.doi.org/10.1097/FTD.0000000000001133	Cervantes 2023	Excluded - irrelevant (title and abstract screening)
Risk factors for prolonged mechanical ventilation in critically ill patients with influenza-related acute respiratory distress syndrome	Hsu P.-C.; Lin Y.-T.; Kao K.-C.; Peng C.-K.; Sheu C.-C.; Liang S.-J.; Chan M.-C.; Wang H.-C.; Chen Y.-M.; Chen W.-C.; Yang K.-Y.; Hu H.-C.; Perng W.-C.; Tsai M.-J.; Wu C.-L.; Chien Y.-C.; Fang W.-F.	2024	Respiratory Research	25	1	9	https://dx.doi.org/10.1186/s12931-023-02648-3	Hsu 2024	Excluded - irrelevant (title and abstract screening)
Prevalence and Risk Factors for Weaning Failure From Venovenous Extracorporeal Membrane Oxygenation in Patients With Severe Acute Respiratory Insufficiency*	Gerhardinger F.; Fisser C.; Malfertheiner M.V.; Philipp A.; Foltan M.; Zeman F.; Stadlbauer A.; Wiest C.; Lunz D.; Muller T.; Lubnow M.	2024	Critical Care Medicine	52	1	54-67	https://dx.doi.org/10.1097/CCM.0000000000006041	Gerhardinger 2024	Excluded - irrelevant (title and abstract screening)
COVID-19 versus Other Disease Etiologies as the Cause of ARDS in Patients Necessitating Venovenous Extracorporeal Membrane Oxygenation-A Comparison of Patients' Data during the Three Years of the COVID-19 Pandemic	Kim S.; Seok H.; Kim B.K.; Hwang J.; Park D.W.; Shin J.S.; Kim J.H.	2023	Journal of Clinical Medicine	12	21	6752	https://dx.doi.org/10.3390/jcm12216752	Kim 2023	Excluded - irrelevant (title and abstract screening)
Prolonged Veno-venous ECMO (Extracorporeal Membrane Oxygenation) in COVID-19 related ARDS	Oh S.; Kim Y.; Kim J.; Park M.	2023	ASAIO Journal	69	Supplement 4	25		Oh 2023	Excluded - irrelevant (title and abstract screening)
Extracorporeal membrane oxygenation treatment for traumatic subaxial cervical spine injury with SLIC score	Kim D.W.; Jeong I.S.; Oh S.G.; Lee K.S.; Kwak Y.	2023	ASAIO Journal	69	Supplement 4	19		Kim 2023	Excluded - irrelevant (title and abstract screening)
Computed Tomography Pulmonary Angiogram in a Poly-Trauma Patient Undergoing Veno-Venous Extracorporeal Membrane Oxygenation: Our Experience in Diagnosing Pulmonary Embolism	Al Bshabshe A.; Haieder H.; Palanivel O.P.	2023	ASAIO Journal	69	Supplement 4	2		AlBshabshe 2023	Excluded - irrelevant (title and abstract screening)
Bleeding and Thrombotic Complications in COVID-19-Associated ARDS Requiring ECMO	Tavares E.P.; Rebolo J.R.; Pimentel R.; Roncon-Albuquerque R.L.	2023	Respiratory Care	68	5	575-581	https://dx.doi.org/10.4187/respcare.10348	Tavares 2023	Excluded - irrelevant (title and abstract screening)
VA-ECMO-Facilitated Clot Debulking and PFO Closure in a Patient With Recurrent Pulmonary Thromboses	Harris K.; Farinas J.; Lesnock J.; Lee C.; Hansra B.	2023	JACC: Case Reports	27	(Harris, Farinas, Lesnock, Hansra) University of Pittsburgh Medical Center, Pittsburgh, PA, United States(Lee) Allegheny General Hospital, Pittsburgh, PA, United States	102054	https://dx.doi.org/10.1016/j.jaccas.2023.102054	Harris 2023	Excluded - irrelevant (title and abstract screening)
Acute Hepatic Injury Following Cardiac Surgery: Retrospective Observational Study	Aykut A.; Zengin E.N.; Demir Z.A.	2023	Anestezi Dergisi	31	4	283-290	https://dx.doi.org/10.54875/jarss.2023.50133	Aykut 2023	Excluded - irrelevant (title and abstract screening)
Predicting outcomes following short-term ventricular assist device implant with the MELD-XI score	Pidborochynski T.; Bozso S.J.; Buchholz H.; Freed D.H.; MacArthur R.; Conway J.	2023	Artificial Organs	47	11	1752-1761	https://dx.doi.org/10.1111/aor.14617	Pidborochynski 2023	Excluded - irrelevant (title and abstract screening)
Diagnosis and treatment of a child with alveolar capillary dysplasia with misalignment of pulmonary veins due to variant of FOXF1 gene	Zhang W.; Liu Z.; Lin W.; Zhang F.; Xu J.; Li X.; Wang R.; Wu L.; Chen D.	2023	Chinese Journal of Medical Genetics	40	9	1171-1175	https://dx.doi.org/10.3760/cma.j.cn511374-20220511-00320	Zhang 2023	Excluded - irrelevant (title and abstract screening)
Cannulate, extubate, ambulate approach for extracorporeal membrane oxygenation for COVID-19	Hayanga J.W.A.; Kakuturu J.; Dhamija A.; Asad F.; McCarthy P.; Sappington P.; Badhwar V.	2023	Journal of Thoracic and Cardiovascular Surgery	166	4	1132-1142.e33	https://dx.doi.org/10.1016/j.jtcvs.2022.02.049	Hayanga 2023	Excluded - irrelevant (title and abstract screening)
Liberation From Venovenous Extracorporeal Membrane Oxygenation for Respiratory Failure: A Scoping Review	Teijeiro-Paradis R.; Cherkos Dawit T.; Munshi L.; Ferguson N.D.; Fan E.	2023	Chest	164	5	1184-1203	https://dx.doi.org/10.1016/j.chest.2023.06.018	Teijeiro-Paradis 2023	Excluded - irrelevant (title and abstract screening)
The impact of Extra Corporeal Membrane Oxygenation (ECMO) on dysphagia development	Walkden E.; Savva-Briggs M.; Wallace S.	2023	Journal of the Intensive Care Society	24	2 Supplement	2024-11-10	https://dx.doi.org/10.1177/17511437231195526	Walkden 2023	Excluded - irrelevant (title and abstract screening)
Pulmonary Renal Syndrome Caused by Seronegative Anti-Glomerular Basement Membrane (GBM) Disease	Abidian M.M.; Bavi S.R.; Chachar A.; Bilal A.	2023	Journal of the American Society of Nephrology	34	(Abidian, Bilal) Emory University, Atlanta, GA, United States(Bavi) Ascension Saint Joseph - Chicago, Chicago, IL, United States(Chachar) Tanner Health System, Villa Rica, GA, United States	282		Abidian 2023	Excluded - irrelevant (title and abstract screening)
Patient-centered weaning from venoarterial extracorporeal membrane oxygenation: "A practice-oriented narrative review of literature"	Hermens J.A.J.; Meuwese C.L.; Szymanski M.K.; Gianoli M.; van Dijk D.; Donker D.W.	2023	Perfusion (United Kingdom)	38	7	1349-1359	https://dx.doi.org/10.1177/02676591221115938	Hermens 2023	Excluded - irrelevant (title and abstract screening)
Use of Central Venous to-Arterial Carbon Dioxide Pressure Difference in Detection of Extubation Failure in Critically Ill Patients	Verma M.; Dubey M.; Mustahsin M.; Tripathi R.	2023	Journal of Critical and Intensive Care	14	3	071-077	https://dx.doi.org/10.37678/dcybd.2023.DCY-3416	Verma 2023	Excluded - irrelevant (title and abstract screening)
Predictors of in-hospital mortality after successful weaning of venoarterial extracorporeal membrane oxygenation in cardiogenic shock	Jeong J.H.; Kook H.; Lee S.H.; Joo H.J.; Park J.H.; Hong S.J.; Kim M.-N.; Park S.-M.; Jung J.S.; Yang J.H.; Gwon H.-C.; Ahn C.-M.; Jang W.J.; Kim H.-J.; Bae J.-W.; Kwon S.U.; Lee W.S.; Jeong J.-O.; Park S.-D.; Lim S.-H.; Yu C.W.	2023	Scientific reports	13	1	17529	https://dx.doi.org/10.1038/s41598-023-44679-2	Jeong 2023	Excluded - irrelevant (title and abstract screening)
Impact of a VA-ECMO in Combination with an Extracorporeal Cytokine Hemadsorption System in Critically Ill Patients with Cardiogenic Shock-Design and Rationale of the ECMOsorb Trial	Haertel F.; Lehmann T.; Heller T.; Fritzenwanger M.; Pfeifer R.; Kretzschmar D.; Otto S.; Bogoviku J.; Westphal J.; Bruening C.; Gecks T.; Kaluza M.; Moebius-Winkler S.; Schulze P.C.	2023	Journal of Clinical Medicine	12	15	4893	https://dx.doi.org/10.3390/jcm12154893	Haertel 2023	Excluded - irrelevant (title and abstract screening)
Early extubation in extracorporeal life support patients: A propensity score-matched study	Behouche A.; Gaide-Chevronnay L.; Piot J.; Durost M.; Adolle A.; LeGuen Y.; Vilotitch A.; Bosson J.-L.; Sebestyen A.; Durand M.; Albaladejo P.	2023	Artificial Organs	47	8	1342-1350	https://dx.doi.org/10.1111/aor.14532	Behouche 2023	Excluded - irrelevant (title and abstract screening)
Epidemiology and risk factors of infections among patients with extracorporeal membrane oxygenation in a tertiary heart center	Uygun Kizmaz Y.; Kulahcioglu S.; Dogan Kaya S.; Gurcu M.E.; Karagoz A.; Kirali M.K.	2023	European Review for Medical and Pharmacological Sciences	27	15	7235-7244	https://dx.doi.org/10.26355/eurrev_202308_33295	UygunKizmaz 2023	Excluded - irrelevant (title and abstract screening)
Venoarterial extracorporeal membrane oxygenation for group B streptococcal toxic shock syndrome: A case report and literature review	Iwasaki N.; Sekino M.; Tominaga T.; Tanaka T.; Araki H.; Yano R.; Matsumoto S.; Ichinomiya T.; Higashijima U.; Nonaka T.; Izumikawa K.; Hara T.	2023	Medicine (United States)	102	37	E34680	https://dx.doi.org/10.1097/MD.0000000000034680	Iwasaki 2023	Excluded - irrelevant (title and abstract screening)
BILATERAL PULMONARY EMBOLISM WITH CLOT IN TRANSIT AND PATENT FORAMEN OVALE: A THERAPEUTIC DILEMMA	SANTANA R.; SHAHZADI A.; STOECKEL J.E.; ASUZU C.	2023	Chest	164	4 Supplement	A6065	https://dx.doi.org/10.1016/j.chest.2023.07.3908	SANTANA 2023	Excluded - irrelevant (title and abstract screening)
WITHHOLDING DAPT IN LAD STEMI, IMPELLA AND V-V ECMO SUPPORT: A SUCCESS STORY	BENCHAKROUN A.M.A.L.; ALI ASGAR J.; DUCHOW M.; ALVARADO F.; MIRZA S.	2023	Chest	164	4 Supplement	A2974-A2975	https://dx.doi.org/10.1016/j.chest.2023.07.1946	BENCHAKROUN 2023	Excluded - irrelevant (title and abstract screening)
Evolution of Carboxyhemoglobin in Children Supported by Extracorporeal Membrane Oxygenation: An Observational Single-Center Study	Brohan O.; Liet J.-M.; Dejoie T.; Jegard J.; Gaultier A.; Bourgoin P.; Joram N.; Chenouard A.	2023	ASAIO Journal	69	9	879-884	https://dx.doi.org/10.1097/MAT.0000000000001983	Brohan 2023	Excluded - irrelevant (title and abstract screening)
EARLY DETECTION OF AMNIOTIC FLUID EMBOLISM LEADING TO EXTRACORPOREAL MEMBRANE OXYGENATION PRIOR TO CARDIAC ARREST: A CASE REPORT	MUHAMMADZAI H.; KHAN M.; MEMON R.; BEDI A.; SANGAL A.; KOLAR K.A.R.A.; MIKAMI S.A.G.E.; KLEMENS J.; AL-RAWAS N.; PATEL R.R.	2023	Chest	164	4 Supplement	A288-A289	https://dx.doi.org/10.1016/j.chest.2023.07.242	MUHAMMADZAI 2023	Excluded - irrelevant (title and abstract screening)
CARDIOGENIC SHOCK PRESENTING IN A NEONATE WITH PULMONARY VENO-OCCLUSIVE DISEASE: A RARE CASE PRESENTATION OF SEVERE PULMONARY HYPERTENSION	KOVAR A.; CRAVEN D.I.; MCALLISTER S.	2023	Chest	164	4 Supplement	A5199	https://dx.doi.org/10.1016/j.chest.2023.07.3368	KOVAR 2023	Excluded - irrelevant (title and abstract screening)
SIMULTANEOUS HEART AND KIDNEY TRANSPLANTATION IN A HIGH-RISK CARDIAC PATIENT WITH CHRONIC KIDNEY DISEASE-DEVELOPED CRITICAL-ILLNESS MYOPATHY	ELKALAWY H.; PISANO D.; BOURASSA A.; CRANE M.	2023	Chest	164	4 Supplement	A1937-A1938	https://dx.doi.org/10.1016/j.chest.2023.07.1331	ELKALAWY 2023	Excluded - irrelevant (title and abstract screening)
REMISSION FOLLOWING CRITICAL RESPIRATORY FAILURE DUE TO RAPIDLY PROGRESSIVE INTERSTITIAL LUNG DISEASE ASSOCIATED WITH ANTI-MELANOMA DIFFERENTIATION-ASSOCIATED GENE-5 (MDA-5)	DILLON O.; BASTIAMPILLAI S.A.	2023	Chest	164	4 Supplement	A3229-A3230	https://dx.doi.org/10.1016/j.chest.2023.07.2115	DILLON 2023	Excluded - irrelevant (title and abstract screening)
NECROTIZING PNEUMONIA IN A YOUNG MALE RECEIVING ADALIMUMAB	MADANIEH S.; ORABI C.; FRIEDLANDER A.L.; MADANIEH A.B.E.D.	2023	Chest	164	4 Supplement	A1367-A1368	https://dx.doi.org/10.1016/j.chest.2023.07.956	MADANIEH 2023	Excluded - irrelevant (title and abstract screening)
Anticoagulation strategies in COVID-19 infected patients receiving ECMO support	Diaz D.; Martinez J.; Bushman G.; Wolowich W.R.	2023	Journal of Extra-Corporeal Technology	55	3	121-129	https://dx.doi.org/10.1051/ject/2023027	Diaz 2023	Excluded - irrelevant (title and abstract screening)
Commentary: Cannulate, extubate, ambulate, but not so easy to replicate	Blitzer D.; Copeland H.	2023	Journal of Thoracic and Cardiovascular Surgery	166	4	1143-1144	https://dx.doi.org/10.1016/j.jtcvs.2022.03.006	Blitzer 2023	Excluded - irrelevant (title and abstract screening)
Evaluation of brain development and damage using magnetic resonance imaging of congenital diaphragmatic hernia survivors: An analysis using the global brain abnormality score	Yoshida T.; Goya H.; Tsukayama M.; Kuda M.; Yogi A.; Mekaru K.; Nakanishi K.	2023	Pediatrics and Neonatology		(Yoshida, Goya, Tsukayama, Mekaru) Maternity and Perinatal Care Center, University of the Ryukyus Hospital, Okinawa, Nishihara, Japan(Kuda) Department of Digestive and General Surgery, Graduate School of Medicine, University of the Ryukyus, Okinawa, Nishi		https://dx.doi.org/10.1016/j.pedneo.2023.04.012	Yoshida 2023	Excluded - irrelevant (title and abstract screening)
The interval before the storm: Veno-arterial extracorporeal membrane oxygenation initiation for confirmed severe bupropion cardiotoxicity	Pires K.D.; Bloom J.; Sahagun B.E.; Yang J.; Ting P.; Greco A.A.; Postelnicu R.; Soetanto V.; Joseph L.; Alviar C.L.; Harari R.; Bangalore S.; Keller N.; Hall S.F.; Biary R.; Hoffman R.S.; Smith S.W.; Su M.K.	2023	Clinical Toxicology	61	Supplement 2	78-79	https://dx.doi.org/10.1080/15563650.2023.2233835	Pires 2023	Excluded - irrelevant (title and abstract screening)
Predictors of health-related quality of life in patients undergoing extracorporeal membrane oxygenation for acute severe respiratory failure	Mostafa A.M.H.A.M.; Tuttle C.J.; Mckie M.A.; Fowles J.-A.; Parmar J.; Vuylsteke A.	2023	Journal of the Intensive Care Society	24	3	283-291	https://dx.doi.org/10.1177/17511437221111639	Mostafa 2023	Excluded - irrelevant (title and abstract screening)
COVID-19 fulminant myocarditis recovered with veno-arterial extracorporeal membrane oxygenation and Impella CP	Matsushita S.; Tada T.; Sasaki W.; Osakada K.; Kawase Y.; Kadota K.	2023	Journal of Cardiology Cases	28	3	116-119	https://dx.doi.org/10.1016/j.jccase.2023.05.003	Matsushita 2023	Excluded - irrelevant (title and abstract screening)
Association of obesity paradox with prognosis of veno-venous-extracorporeal membrane oxygenation in patients with coronavirus disease 2019	Honzawa H.; Taniguchi H.; Ogawa F.; Oi Y.; Abe T.; Takeuchi I.	2023	Acute Medicine and Surgery	10	1	e871	https://dx.doi.org/10.1002/ams2.871	Honzawa 2023	Excluded - irrelevant (title and abstract screening)
The Blood Crown Princess: Family-centered care of a parent on mechanical support	Lohre J.; Rame J.E.; Mechler K.	2023	Artificial Organs	47	7	1226-1227	https://dx.doi.org/10.1111/aor.14564	Lohre 2023	Excluded - irrelevant (title and abstract screening)
Effect of Hemolysis Regarding the Characterization and Prognostic Relevance of Neuron Specific Enolase (NSE) after Cardiopulmonary Resuscitation with Extracorporeal Circulation (eCPR)	Haertel F.; Babst J.; Bruening C.; Bogoviku J.; Otto S.; Fritzenwanger M.; Gecks T.; Ebelt H.; Moebius-Winkler S.; Schulze P.C.; Pfeifer R.	2023	Journal of Clinical Medicine	12	8	3015	https://dx.doi.org/10.3390/jcm12083015	Haertel 2023	Excluded - irrelevant (title and abstract screening)
Advanced Perioperative Echocardiography in Venoarterial Extracorporeal Membrane Oxygenation Weaning Trial-Off	Diaz-Gomez J.L.; Hendon A.A.	2023	Texas Heart Institute Journal	50	4	e238171	https://dx.doi.org/10.14503/THIJ-23-8171	Diaz-Gomez 2023	Excluded - irrelevant (title and abstract screening)
Predictors of Successful Weaning From Veno-Arterial Extracorporeal Membrane Oxygenation (VA-ECMO): A Systematic Review and Meta-Analysis	Grover J.; Sekhar P.; Hsu H.; Downey C.; Dennis M.	2023	Heart Lung and Circulation	32	Supplement 3	S301-S302	https://dx.doi.org/10.1016/j.hlc.2023.06.414	Grover 2023	Excluded - irrelevant (title and abstract screening)
Step by step daily management of short-term mechanical circulatory support for cardiogenic shock in adults in the intensive cardiac care unit: a clinical consensus statement of the Association for Acute CardioVascular Care of the European Society of Cardi	Moller J.E.; Sionis A.; Aissaoui N.; Ariza A.; Belohlavek J.; De Backer D.; Farber G.; Gollmann-Tepekoylu C.; Mebazaa A.; Price S.; Swol J.; Thiele H.; Hassager C.	2023	European Heart Journal: Acute Cardiovascular Care	12	7	475-485	https://dx.doi.org/10.1093/ehjacc/zuad064	Moller 2023	Excluded - irrelevant (title and abstract screening)
Prolonged mechanical ventilation after lung transplantation: risks factors and consequences on recipient outcome	Atchade E.; Boughaba A.; Dinh A.T.; Jean-Baptiste S.; Tanaka S.; Copelovici L.; Lortat-Jacob B.; Roussel A.; Castier Y.; Messika J.; Mal H.; Tymowski C.D.; Montravers P.	2023	Frontiers in Medicine	10	(Atchade, Boughaba, Dinh, Jean-Baptiste, Tanaka, Copelovici, Lortat-Jacob, Tymowski, Montravers) APHP, CHU Bichat-Claude Bernard, DMU PARABOL, Paris, France(Dinh) INSERM U1148, LVTS, CHU Bichat-Claude Bernard, Paris, France(Dinh, Castier, Messika, Mal, Mo	1160621	https://dx.doi.org/10.3389/fmed.2023.1160621	Atchade 2023	Excluded - irrelevant (title and abstract screening)
Characteristics of the pulmonary opacities on chest CT associated with difficulty in short-term liberation from veno-venous ECMO in patients with severe ARDS	Nishikimi M.; Ohshimo S.; Fukumoto W.; Anzai T.; Awai K.; Ogura T.; Abe T.; Masuda M.; Fujizuka K.; Nakamura M.; Kyo M.; Takahashi K.; Shime N.	2023	Respiratory Research	24	1	128	https://dx.doi.org/10.1186/s12931-023-02425-2	Nishikimi 2023	Excluded - irrelevant (title and abstract screening)
Clinical outcomes and predictors of success with Impella weaning in cardiogenic shock: a single-center experience	Matassini M.V.; Marini M.; Angelozzi A.; Angelini L.; Shkoza M.; Compagnucci P.; Falanga U.; Battistoni I.; Pongetti G.; Francioni M.; Piva T.; Mucaj A.; Nicolini E.; Maolo A.; Di Eusanio M.; Munch C.; Dello Russo A.; Perna G.	2023	Frontiers in Cardiovascular Medicine	10	(Matassini, Marini, Angelini, Shkoza, Battistoni, Pongetti, Francioni, Perna) Cardiac Intensive Care Unit-Cardiology Division, Cardiovascular Department, Ospedali Riuniti di Ancona, Ancona, Italy(Angelozzi) Unit of Cardiology and Cardiac Intensive Therapy	1171956	https://dx.doi.org/10.3389/fcvm.2023.1171956	Matassini 2023	Excluded - irrelevant (title and abstract screening)
Outcomes in trauma patients undergoing veno-venous extracorporeal membrane oxygenation for acute respiratory distress syndrome	Kim S.H.; Huh U.; Song S.; Kim M.S.; Wang I.J.; Tak Y.J.	2023	Perfusion (United Kingdom)	38	5	1037-1044	https://dx.doi.org/10.1177/02676591221093880	Kim 2023	Excluded - irrelevant (title and abstract screening)
Clinical characteristics and outcomes of children with prolonged mechanical ventilation in PICUs in mainland China: A national survey	Zhang Z.; Tao J.; Cai X.; Huang L.; Liu C.; Ren H.; Qu D.; Gao H.; Cheng Y.; Zhang F.; Yang Z.; Xu W.; Miao H.; Liu P.; Liu Y.; Lu G.; Chen W.	2023	Pediatric Pulmonology	58	5	1401-1410	https://dx.doi.org/10.1002/ppul.26332	Zhang 2023	Excluded - irrelevant (title and abstract screening)
High emergency lung transplant in anti-MDA5 dermatomyositis patients with rapidly progressive interstitial lung disease	Neuville M.; Roux A.; Zuber B.; Allenbach Y.; Le Guen M.; Devaquet J.; Glorion M.; Cerf C.	2023	Annals of Intensive Care	13	Supplement 1		https://dx.doi.org/10.1186/s13613-023-01131-y	Neuville 2023	Excluded - irrelevant (title and abstract screening)
Lessons learned from extracorporeal membrane oxygenation use for COVID-19-Related myocarditis in China	Hou X.	2023	Perfusion (United Kingdom)	38	5	885-886	https://dx.doi.org/10.1177/02676591231169587	Hou 2023	Excluded - irrelevant (title and abstract screening)
Therapeutic Drug Monitoring to Personalize Liposomal Amphotericin B Treatment in a Pediatric Patient on Extracorporeal Membrane Oxygenation: A Case Report	Khafagy R.; Chung E.; Guerguerian A.-M.; Anderson C.; Gilfoyle E.; Todd M.; Erhardt M.	2023	Canadian Journal of Anesthesia	70	Supplement 1	S171-S174	https://dx.doi.org/10.1007/s12630-023-02445-y	Khafagy 2023	Excluded - irrelevant (title and abstract screening)
Use of extracorporeal membrane oxygenation in children with burn injury: Case report and literature review	Wang Y.; Deng K.; Qian J.; Tan L.	2023	Medicine (United States)	102	24	E34029	https://dx.doi.org/10.1097/MD.0000000000034029	Wang 2023	Excluded - irrelevant (title and abstract screening)
Controversial Efficacy of Early Timing of Prone Positioning for Severe Acute Respiratory Distress Syndrome During Venovenous Extracorporeal Membrane Oxygenation	Inagawa T.; Ohshimo S.; Shime N.	2023	Critical Care Medicine	51	7	E148-E149	https://dx.doi.org/10.1097/CCM.0000000000005899	Inagawa 2023	Excluded - irrelevant (title and abstract screening)
Increased risk of purge system malfunction after Impella 5.0 replacement: a case series	Oishi H.; Morimoto R.; Ito R.; Kazama S.; Kimura Y.; Araki T.; Mizutani T.; Kuwayama T.; Hiraiwa H.; Kondo T.; Okumura T.; Mutsuga M.; Usui A.; Murohara T.	2023	Journal of Artificial Organs	26	1	79-83	https://dx.doi.org/10.1007/s10047-022-01337-0	Oishi 2023	Excluded - irrelevant (title and abstract screening)
Clinical Outcomes of Endoscope-Assisted Pulmonary Endarterectomy for Chronic Thromboembolic Pulmonary Hypertension	Kim H.-H.; Lee H.-S.; Kim H.-S.; Youn Y.-N.	2023	Yonsei Medical Journal	64	2	104-110	https://dx.doi.org/10.3349/ymj.2022.0437	Kim 2023	Excluded - irrelevant (title and abstract screening)
Upper gastrointestinal bleeding in veno-arterial extracorporeal membrane oxygenation patients: a neglected (sometimes hidden) enemy deserving further investigation and action	Lorusso R.; Martucci G.; Di Mauro M.; Kowalewski M.	2023	European Journal of Cardio-thoracic Surgery	63	4	ezad148	https://dx.doi.org/10.1093/ejcts/ezad148	Lorusso 2023	Excluded - irrelevant (title and abstract screening)
Review of threshold-based blood product usage in paediatric ECMO patients in a tertiary paediatric intensive care unit in the United Kingdom	Ramanathan G.; Ahmad I.; Brady A.; Thomas C.	2023	Perfusion	38	1 Supplement	192-193	https://dx.doi.org/10.1177/02676591231162023	Ramanathan 2023	Excluded - irrelevant (title and abstract screening)
ECMO for the immunocompromised pediatric patient: Our experience	Belda Hofheinz S.; De Pazos B.; Riego A.; Aymerich C.; Lopez E.; Garcia E.; Boni L.; Oviedo L.; Gijon M.; Arias Dachary J.; Sanchez Diaz J.I.	2023	Perfusion	38	1 Supplement	186	https://dx.doi.org/10.1177/02676591231162023	BeldaHofheinz 2023	Excluded - irrelevant (title and abstract screening)
VV-ECMO in critical COVID-19 obese patients	Nogueira J.; Freitas R.; Sousa E.; Santos L.	2023	Perfusion	38	1 Supplement	146-147	https://dx.doi.org/10.1177/02676591231162023	Nogueira 2023	Excluded - irrelevant (title and abstract screening)
Nutrition delivery and its influence on outcomes for adult patients on venovenous extracorporeal membrane oxygenation	Pelekhaty S.; Gessler J.; Dante S.; Rector N.; Galvagno S.; Stachnik S.	2023	Perfusion	38	1 Supplement	173	https://dx.doi.org/10.1177/02676591231162023	Pelekhaty 2023	Excluded - irrelevant (title and abstract screening)
Analysis of long run VV-ECMO runs based on variation in sweep gas flow: a case series	Green A.; Mcdonough G.; Noel C.; Bartock J.; Chandel A.; Puri N.	2023	Perfusion	38	1 Supplement	142	https://dx.doi.org/10.1177/02676591231162023	Green 2023	Excluded - irrelevant (title and abstract screening)
Exploration of a nomogram prediction model of 30-day survival in adult ECMO patients	Cui L.; Zha Y.; Zhang C.; Zhang H.; Yu C.; Rui H.; Shao M.; Liu N.	2023	Frontiers in Medicine	10	(Cui, Zha, Yu, Rui, Shao, Liu) Department of Critical Care Medicine, The First Affiliated Hospital of Anhui Medical University, Hefei, China(Zhang) Department of Anhui Provincial Cancer Institute, The First Affiliated Hospital of Anhui Medical University,	1062918	https://dx.doi.org/10.3389/fmed.2023.1062918	Cui 2023	Excluded - irrelevant (title and abstract screening)
Right ventricular dysfunction among pediatric patients with acute respiratory distress syndrome on venovenous ecmo	Holton C.; Shah S.; Miller J.	2023	ASAIO Journal	69	Supplement 1	47		Holton 2023	Excluded - irrelevant (title and abstract screening)
Successful VA ECMO on a pre-B cell Acute Lymphoblastic Leukemia patient with necrotizing fasciitis from Clostridium septicum	Orrick J.; Rouchou B.; Holton C.; Miller J.	2023	ASAIO Journal	69	Supplement 1	43		Orrick 2023	Excluded - irrelevant (title and abstract screening)
Adaptation of adult right ventricular scoring systems to pediatric patients undergoing continuous LVAD implantation: Feasible or not?	Kocabeyoglu S.S.; Kervan U.; Sert D.E.; Karahan M.; Kavurt A.V.; Koca S.	2023	International Journal of Artificial Organs	46	5	280-288	https://dx.doi.org/10.1177/03913988231166731	Kocabeyoglu 2023	Excluded - irrelevant (title and abstract screening)
The importance of perioperative and complication management in the treatment of pheochromocytoma crisis with venoarterial extracorporeal membrane oxygenation (V-A ECMO): a case report and review of the literature	Chen J.; Jin G.; Zhu Y.; Hu W.; He H.; Wang C.; Cai X.	2023	Perfusion (United Kingdom)	38	2	228-235	https://dx.doi.org/10.1177/02676591211049314	Chen 2023	Excluded - irrelevant (title and abstract screening)
Changes in von Willebrand Factor Multimers, Concentration, and Function During Pediatric Extracorporeal Membrane Oxygenation	Van Den Helm S.; Letunica N.; Barton R.; Weaver A.; Yaw H.P.; Karlaftis V.; Mccafferty C.; Cai T.; Newall F.; Horton S.B.; Chiletti R.; Johansen A.; Best D.; Mckittrick J.; Butt W.; D'Udekem Y.; Maclaren G.; Linden M.D.; Ignjatovic V.; Monagle P.	2023	Pediatric Critical Care Medicine	24	4	268-276	https://dx.doi.org/10.1097/PCC.0000000000003152	VanDenHelm 2023	Excluded - irrelevant (title and abstract screening)
A Rare Case Of Eosinophilic Myocarditis Due To Subacute Sars-cov-2 Illness	Amoateng R.; Noory A.; Raina A.; Lander M.	2023	Journal of Cardiac Failure	29	4	576-577	https://dx.doi.org/10.1016/j.cardfail.2022.10.078	Amoateng 2023	Excluded - irrelevant (title and abstract screening)
Regional Cerebral Oxygen Saturation and Estimated Oxygen Extraction Ratio as Predictive Markers of Major Adverse Events in Infants with Congenital Heart Disease	Kimura S.; Shimizu K.; Izumi K.; Kanazawa T.; Mizuno K.; Iwasaki T.; Morimatsu H.	2023	Pediatric Cardiology		(Kimura, Shimizu, Kanazawa, Iwasaki, Morimatsu) Department of Anesthesiology and Resuscitology, Okayama University Hospital, 2-5-1, Shikata-Cho, Kita-Ku, Okayama 700-8558, Japan(Izumi, Mizuno) Department of Anesthesia, Fukuoka Children's Hospital, 5-1-1 K		https://dx.doi.org/10.1007/s00246-023-03158-1	Kimura 2023	Excluded - irrelevant (title and abstract screening)
Mechanical Circulatory Support and Heart Transplantation for Acute on Chronic Heart Failure in Untreated Hypothyroidism	Aronowitz D.I.; Bougioukas L.; Newman J.; Avila M.; Kon Z.; Saikus C.	2023	Journal of Heart and Lung Transplantation	42	4 Supplement	S276	https://dx.doi.org/10.1016/j.healun.2023.02.630	Aronowitz 2023	Excluded - irrelevant (title and abstract screening)
Feasibility of non-invasive neuro-monitoring during extracorporeal membrane oxygenation in children	McDevitt W.M.; Farley M.; Martin-Lamb D.; Jones T.J.; Morris K.P.; Seri S.; Scholefield B.R.	2023	Perfusion (United Kingdom)	38	3	547-556	https://dx.doi.org/10.1177/02676591211066804	McDevitt 2023	Excluded - irrelevant (title and abstract screening)
Pneumothorax in acute respiratory distress syndrome on extracorporeal membrane oxygenation support	Shah A.; Naselsky W.; Dave S.; Young B.A.; Bittle G.; Tabatabai A.; Friedberg J.; Krause E.	2023	Perfusion (United Kingdom)		(Shah, Naselsky, Young, Bittle, Krause) Department of Cardiac Surgery, Division of Thoracic Surgery, University of Maryland School of Medicine, Baltimore, MD, United States(Dave) Department of Emergency Medicine and Anesthesia, Division of Critical Care,		https://dx.doi.org/10.1177/02676591231159559	Shah 2023	Excluded - irrelevant (title and abstract screening)
A 30-Minute Spontaneous Breathing Trial Misses Many Children Who Go On to Fail a 120-Minute Spontaneous Breathing Trial	Knox K.E.; Hotz J.C.; Newth C.J.L.; Khoo M.C.K.; Khemani R.G.	2023	Chest	163	1	115-127	https://dx.doi.org/10.1016/j.chest.2022.08.2212	Knox 2023	Excluded - irrelevant (title and abstract screening)
The impact of preservation and recovery of renal function on survival after veno-arterial extracorporeal life support: A retrospective cohort study	Prasad A.; Brehm C.; Singbartl K.	2023	Artificial Organs	47	3	554-565	https://dx.doi.org/10.1111/aor.14449	Prasad 2023	Excluded - irrelevant (title and abstract screening)
"Beyond waking and walking. Intensive rehabilitation in patients requiring extended durations of advanced mechanical circulatory support: A case series"	Whitlock K.; Rzewnicki D.; Krieger B.; Miller C.; Creel-Bulos C.	2023	Perfusion (United Kingdom)		(Whitlock) Department of Physical Therapy, Ivester College of Health Sciences, Brenau University, Gainesville, GA, United States(Whitlock, Krieger) Department of Rehabilitation Therapy, Emory University Hospital, Atlanta, GA, United States(Rzewnicki) Emor		https://dx.doi.org/10.1177/02676591231159570	Whitlock 2023	Excluded - irrelevant (title and abstract screening)
Improvements in Extracorporeal Membrane Oxygenation for Primary Graft Failure After Heart Transplant	Guo A.; Kotkar K.; Schilling J.; Jocher B.; Fischer I.; Masood M.F.; Itoh A.	2023	Annals of Thoracic Surgery	115	3	751-757	https://dx.doi.org/10.1016/j.athoracsur.2022.03.065	Guo 2023	Excluded - irrelevant (title and abstract screening)
Speckle Tracking Quantification Parasternal Intercostal Muscle Longitudinal Strain to Predict Weaning Outcomes: A Multicentric Observational Study	Xu Q.; Yang X.; Qian Y.; Hu C.; Lu W.; Cai S.; Li J.; Hu B.	2023	Shock	59	1	66-73	https://dx.doi.org/10.1097/SHK.0000000000002044	Xu 2023	Excluded - irrelevant (title and abstract screening)
Outcomes of extracorporeal membrane oxygenation and cardiopulmonary bypass in children after drowning-related resuscitation	Gottschalk U.; Kohne M.; Holst T.; Huners I.; von Stumm M.; Muller G.; Stark V.; van Ruth V.; Kozlik-Feldmann R.; Singer D.; Sachweh J.S.; Biermann D.	2023	Perfusion (United Kingdom)	38	1	109-114	https://dx.doi.org/10.1177/02676591211041229	Gottschalk 2023	Excluded - irrelevant (title and abstract screening)
A descriptive evaluation of causes of death in venovenous extracorporeal membrane oxygenation	Dave S.B.; Deatrick K.B.; Galvagno S.M.; Mazzeffi M.A.; Kaczorowski D.J.; Madathil R.J.; Rector R.; Tabatabai A.; Haase D.J.; Herr D.; Scalea T.M.; Menaker J.	2023	Perfusion (United Kingdom)	38	1	66-74	https://dx.doi.org/10.1177/02676591211035938	Dave 2023	Excluded - irrelevant (title and abstract screening)
Measuring the Resting Energy Expenditure in Children on Extracorporeal Membrane Oxygenation: A Prospective Pilot Study	Ewing L.J.; Domico M.B.; Ramirez R.; Starr J.P.; Lam D.R.; Mink R.B.	2023	ASAIO Journal	69	1	122-126	https://dx.doi.org/10.1097/MAT.0000000000001714	Ewing 2023	Excluded - irrelevant (title and abstract screening)
The Use of Extracorporeal Membrane Oxygenation as a Bridge to Bone Marrow Transplantation in a Patient With High-risk Acute Myeloid Leukemia	Nader M.; Bonde P.; Massaro S.; Giuliano J.S.; Shah N.	2023	Journal of Pediatric Hematology/Oncology	45	1	18-20	https://dx.doi.org/10.1097/MPH.0000000000002567	Nader 2023	Excluded - irrelevant (title and abstract screening)
Clinical outcomes after tracheostomy in patients with coronavirus disease 2019: a single-center experience in Japan	Sumiya R.; Nagasaka S.; Okamoto T.; Ikeda T.; Hojo M.; Omagari N.; Kokudo N.	2023	Surgery Today	53	1	130-134	https://dx.doi.org/10.1007/s00595-022-02541-4	Sumiya 2023	Excluded - irrelevant (title and abstract screening)
PREDICTING ETHICS CONSULTATIONS IN PEDIATRIC PATIENTS SUPPORTED ON ECMO	Siegel B.; Taylor L.; Alizadeh F.; Lipsitz S.; Alexander P.; Moynihan K.	2023	Critical Care Medicine	51	1 Supplement	126	https://dx.doi.org/10.1097/01.ccm.0000906868.16737.b4	Siegel 2023	Excluded - irrelevant (title and abstract screening)
AWAKENING AFTER EXTRACORPOREAL LIFE SUPPORT: ASSESSING AWARENESS IN UNRESPONSIVE WAKEFULNESS	Wang F.; Thorngren C.; Sheng S.; Shutter L.	2023	Critical Care Medicine	51	1 Supplement	259	https://dx.doi.org/10.1097/01.ccm.0000907896.16546.ea	Wang 2023	Excluded - irrelevant (title and abstract screening)
Escalation and Withdrawal of Treatment for Patients on Extracorporeal Membrane Oxygenation: A Qualitative Study	Hadler R.A.; Clapp J.T.; Chung J.J.; Gutsche J.T.; Fleisher L.A.	2023	Annals of Surgery	277	1	E226-E234	https://dx.doi.org/10.1097/SLA.0000000000004838	Hadler 2023	Excluded - irrelevant (title and abstract screening)
Prediction of successful veno-venous extracorporeal life support liberation using the oxygen challenge test	Misselbrook G.P.; Kanji H.; Thiara S.; Ronco J.J.; Kalan S.; Chen L.; Sidhu A.	2023	Artificial Organs	47	1	180-186	https://dx.doi.org/10.1111/aor.14382	Misselbrook 2023	Excluded - irrelevant (title and abstract screening)
Perioperative extracorporeal membrane oxygenation support for pulmonary endarterectomy: A 17-year experience from the UK national cohort.	Chia, Alicia X F; Valchanov, Kamen; Ng, Choo; Tsui, Steven; Taghavi, John; Vuylsteke, Alain; Fowles, Jo-Anne; Jenkins, David P	2024	The Journal of heart and lung transplantation : the official publication of the International Society for Heart Transplantation	43	2	241-250	https://dx.doi.org/10.1016/j.healun.2023.09.008	Chia 2024	Excluded - irrelevant (title and abstract screening)
ICU-Acquired Weakness Complicated With Bilateral Foot Drop After Severe COVID-19: Successful Rehabilitation Approach and Long-Term Follow-Up.	Taketa, Tomoyo; Uchiyama, Yuki; Kodama, Norihiko; Koyama, Tetsuo; Domen, Kazuhisa	2023	Cureus	15	3	e36566	https://dx.doi.org/10.7759/cureus.36566	Taketa 2023	Excluded - irrelevant (title and abstract screening)
Successful Weaning From Veno-Venous Extracorporeal Membrane Oxygenation (VV-ECMO) After Initiation of Inhaled Epoprostenol in a Neonate With Refractory Persistent Pulmonary Hypertension of the Newborn (PPHN).	Shehzad, Irfan; Banker, Ashish; Das, Bibhuti; Humayun, Adil; Wills, Hale; Raju, Muppala; Vora, Niraj	2023	Cureus	15	9	e45595	https://dx.doi.org/10.7759/cureus.45595	Shehzad 2023	Excluded - irrelevant (title and abstract screening)
[Clinical update in critical care of pulmonary medicine 2022].	Pan, P; Xie, L X	2023	Zhonghua jie he he hu xi za zhi = Zhonghua jiehe he huxi zazhi = Chinese journal of tuberculosis and respiratory diseases	46	1	72-76	https://dx.doi.org/10.3760/cma.j.cn112147-20221103-00873	Pan 2023	Excluded - irrelevant (title and abstract screening)
Risk factors for bleeding and thrombotic events in critically ill patients undergoing extracorporeal membrane oxygenation	Zhou, L.; Huang, G.; Li, X.; Yang, N.; Wu, P.; She, C.; Hu, S.; Xu, J.; Mo, X.	2023	Chinese Journal of Emergency Medicine	32	9	1226-1234	10.3760/cma.j.issn.1671-0282.2023.09.014	Zhou 2023	Excluded - irrelevant (title and abstract screening)
The role of extracorporeal membrane oxyg√©nation in COVID-19	Shaikh, A.; Ratnani, I.; Khan, S.A.; Surani, S.	2023	Critical Care and COVID-19			231-264		Shaikh 2023	Excluded - irrelevant (title and abstract screening)
Extracorporeal membrane oxygenation on adult patients with fulminant myocarditis	Gao, Y.; Chen, Q.; Liu, M.; Zhang, Y.; Deng, C.; Shi, T.; Guo, F.	2023	Chinese Journal of Clinical Research	36	4	542-546	10.13429/j.cnki.cjcr.2023.04.012	Gao 2023	Excluded - irrelevant (title and abstract screening)
Early LA Venting During Venoaterial ECMO Support		2018	Early Left Atrial Venting Versus Conventional Treatment For Left Ventricular Decompression During Venoarterial Extracorporeal Membrane Oxygenation Support						Excluded - irrelevant (title and abstract screening)
Early RRT initiation during pediatric ECMO support is associated with increased survival	Anton-Martin P.; Modem V.; Bridges B.; Munoz A.C.; Sandhu H.	2022	ASAIO Journal	68	Supplement 3	58		Anton-Martin 2022	Excluded - irrelevant (title and abstract screening)
Performance of the Pedi-SAVE score in pediatric patients supported with ECMO for failing to wean from cardiopulmonary bypass after cardiac surgery	Sperotto F.; Geisser D.; Thiagarajan R.; Anders M.; Bilodeau K.; Bullock K.; Fynn-Thompson F.; McMullan M.; Rycus P.; Alexander P.	2022	ASAIO Journal	68	Supplement 3	54		Sperotto 2022	Excluded - irrelevant (title and abstract screening)
Sex Differences in All-Cause Mortality Following Institution of Veno- Arterial ECMO as a Bridge to Definitive Management	Chounoune R.; Buda A.; Hyun J.; Louis C.	2022	ASAIO Journal	68	Supplement 2	38	https://dx.doi.org/10.1097/01.mat.0000840924.45607.ed	Chounoune 2022	Excluded - irrelevant (title and abstract screening)
Initial experience covering 50 consecutive cases of large Impella implantation at a single heart centre	Sugimura Y.; Katahira S.; Immohr M.B.; Sipahi N.F.; Mehdiani A.; Assmann A.; Rellecke P.; Tudorache I.; Westenfeld R.; Boeken U.; Aubin H.; Lichtenberg A.; Akhyari P.	2021	ESC Heart Failure	8	6	5168-5177	https://dx.doi.org/10.1002/ehf2.13594	Sugimura 2021	Excluded - irrelevant (title and abstract screening)
Pediatric microcirculation monitoring during ECMO weaning	Violette S.; Jerome R.; Julie S.; Pierre-Louis L.	2022	Annals of Intensive Care	12	Supplement 1		https://dx.doi.org/10.1186/s13613-022-01016-6	Violette 2022	Excluded - irrelevant (title and abstract screening)
Survival on Venoarterial Extracorporeal Membrane Oxygenation in Cardiogenic Shock: Which Lactate Is Most Useful?	Omar H.R.; Handshoe J.W.; Tribble T.; Guglin M.	2021	ASAIO journal (American Society for Artificial Internal Organs : 1992)		(Omar) From the Internal Medicine Physician at Online Care Group, Chicago, Illinois University of Kentucky College of Medicine, Lexington, Kentucky Division of Cardiology, Krannert Institute of Cardiology, Indiana University, Indianapolis, Indiana		https://dx.doi.org/10.1097/MAT.0000000000001413	Omar 2021	Excluded - irrelevant (title and abstract screening)
Factors Predicting Early- and Long-Term Survival in Patients Undergoing Extracorporeal Membrane Oxygenation (ECMO)	Lee S.H.; Chung C.H.; Lee J.W.; Jung S.H.; Choo S.J.	2012	Journal of Cardiac Surgery		(Lee) Department of Thoracic and Cardiovascular Surgery, Dongsan Medical Center, University of Keimyung College of Medicine, Daegu, Korea(Chung, Lee, Jung, Choo) Department of Thoracic and Cardiovascular Surgery, Asan Medical Center, University of Ulsan C		https://dx.doi.org/10.1111/j.1540-8191.2011.01400.x	Lee 2012	Excluded - irrelevant (title and abstract screening)
Neutrophil gelatinase-associated lipocalin levels during extracorporeal membrane oxygenation in critically ill children with congenital heart disease: Preliminary experience	Ricci Z.; Morelli S.; Favia I.; Garisto C.; Brancaccio G.; Picardo S.	2010	Pediatric Critical Care Medicine				https://dx.doi.org/10.1097/PCC.0b013e3181fe4717	Ricci 2010	Excluded - irrelevant (title and abstract screening)
Early Initiation of CRRT While on ECMO May Improve Fluid Balance and Speed Weaning	Swanson K.A.; Phelps H.M.; Hyland R.M.; Wren J.T.; Najaf T.; Vrecenak J.	2022	ASAIO Journal	68	SUPPL 1	43		Swanson 2022	Excluded - irrelevant (title and abstract screening)
Systemic Inflammatory Response Syndrome (SIRS) after VA-ECMO: In-hospital outcomes and risk factors	Bianchi G.; Zancanaro E.; Simeoni S.; Sorbo S.; De Caterina A.; Haxhiademi D.; Del Sarto P.A.; Solinas M.	2022	Perfusion	37	1 SUPPL	80-81	https://dx.doi.org/10.1177/02676591221089240	Bianchi 2022	Excluded - irrelevant (title and abstract screening)
Effect of levosimendan use on mortality of extracorporeal cardiopulmonary resuscitation (ECPR) patients	Ng W.W.-S.; Tang K.-B.; Shum H.-P.	2022	Perfusion	37	1 SUPPL	14	https://dx.doi.org/10.1177/02676591221089240	Ng 2022	Excluded - irrelevant (title and abstract screening)
Clinical profile and factors associated with in-hospital mortality after extracorporeal membrane oxygenation in neonates and children with acute myocarditis/cardiomyopathy: A single-centre 14-year experience	Ghosh S.; Desai A.; Gala-Peralta S.; Frall D.; Furck A.; Daubeney P.; Hoschtitzky A.; Bautista-Rodriguez C.; Aramburo A.; Casanueva L.; Burmester M.; Chan-Dominy A.	2022	Perfusion	37	1 SUPPL	89-90	https://dx.doi.org/10.1177/02676591221089240	Ghosh 2022	Excluded - irrelevant (title and abstract screening)
Thrombocytopenia and morbidity in pediatric post-cardiotomy veno-arterial extracorporeal membrane failed to wean from cardiopulmonary bypass	Jin Y.	2022	Perfusion	37	1 SUPPL	87-88	https://dx.doi.org/10.1177/02676591221089240	Jin 2022	Excluded - irrelevant (title and abstract screening)
Fate of patients weaned from post-cardiotomy extracorporeal life support	Schaefer A.-K.; Riebandt J.; Bernardi M.H.; Distelmaier K.; Goliasch G.; Zimpfer D.; Laufer G.; Wiedemann D.	2022	European Journal of Cardio-thoracic Surgery	61	5	1178-1185	https://dx.doi.org/10.1093/ejcts/ezac035	Schaefer 2022	Excluded - irrelevant (title and abstract screening)
Liberation From Venoarterial Extracorporeal Membrane Oxygenation: A Review	Brahmbhatt D.H.; Daly A.L.; Luk A.C.; Fan E.; Billia F.	2021	Circulation: Heart Failure	14	7	E007679	https://dx.doi.org/10.1161/CIRCHEARTFAILURE.120.007679	Brahmbhatt 2021	Excluded - irrelevant (title and abstract screening)
Impact of a Modified Institutional Protocol on Outcomes After Extracorporeal Cardiopulmonary Resuscitation for Refractory Out-Of-Hospital Cardiac Arrest	Pozzi M.; Grinberg D.; Armoiry X.; Flagiello M.; Hayek A.; Ferraris A.; Koffel C.; Fellahi J.L.; Jacquet-Lagreze M.; Obadia J.F.	2022	Journal of Cardiothoracic and Vascular Anesthesia	36	6	1670-1677	https://dx.doi.org/10.1053/j.jvca.2021.05.034	Pozzi 2022	Excluded - irrelevant (title and abstract screening)
Sex Differences In All-Cause Mortality Following Institution Of Veno-Arterial ECMO As A Bridge To Definitive Management	Hyun J.; Buda A.; Purrman K.; Louis C.	2022	Journal of Cardiac Failure	28	5 Supplement	S35	https://dx.doi.org/10.1016/j.cardfail.2022.03.094	Hyun 2022	Excluded - irrelevant (title and abstract screening)
Vasoactive-Inotropic Score as a Determinant of Timely Initiation of Venoarterial Extracorporeal Membrane Oxygenation in Patients with Cardiogenic Shock	Hyun J.; Kim A.-R.; Lee S.E.; Hong J.A.; Kang P.J.; Jung S.-H.; Kim M.-S.	2022	Circulation Journal	86	4	687-694	https://dx.doi.org/10.1253/circj.CJ-21-0614	Hyun 2022	Excluded - irrelevant (title and abstract screening)
Peak troponin predicts successful weaning from VA ECMO in patients with acute myocardial infarction complicated by cardiogenic shock	North M.; Eckman P.; Samara M.; Chavez I.; Schmidt C.; Garberich R.; Hryniewicz K.	2022	International Journal of Artificial Organs	45	1	68-74	https://dx.doi.org/10.1177/0391398821991155	North 2022	Excluded - irrelevant (title and abstract screening)
Model for end-stage liver disease scores in veno-arterial extracorporeal membrane oxygenation	Nagy A.; Holndonner-Kirst E.; Eke C.; Kertai M.D.; Fazekas L.; Benke K.; Polos M.; Szabolcs Z.; Hartyanszky I.; Gal J.; Merkely B.; Szekely A.	2020	International Journal of Artificial Organs	43	10	684-691	https://dx.doi.org/10.1177/0391398820906538	Nagy 2020	Excluded - irrelevant (title and abstract screening)
Survival on Venoarterial Extracorporeal Membrane Oxygenation in Cardiogenic Shock: Which Lactate Is Most Useful?	Omar H.R.; Handshoe J.W.; Tribble T.; Guglin M.	2022	ASAIO Journal	68	1	41-45	https://dx.doi.org/10.1097/MAT.0000000000001413	Omar 2022	Excluded - irrelevant (title and abstract screening)
Concomitant IABP Improves ECMO Weaning: A Single-Center Experience	Suhr L.; Djordjevic I.; Ivanov B.; Avgeridou S.; Gaisendrees C.; Gerfer S.; Eghbalzadeh K.; Sabashnikov A.; Rahmanian P.; Wahlers T.	2022	Thoracic and Cardiovascular Surgeon	70	SUPPL 1		https://dx.doi.org/10.1055/s-0042-1742931	Suhr 2022	Excluded - irrelevant (title and abstract screening)
Fulminant lymphocytic myocarditis: Prediction of successful weaning from Impella support for cardiogenic shock	Saegusa H.; Komatsu J.; Sugane H.; Hosoda H.; Imai R.-I.; Nakaoka Y.; Nishida K.; Seki S.-I.; Kubokawa S.-I.; Kawai K.; Hamashige N.; Doi Y.	2022	Journal of Cardiology Cases	25	3	159-162	https://dx.doi.org/10.1016/j.jccase.2021.08.005	Saegusa 2022	Excluded - irrelevant (title and abstract screening)
Increased N-terminal Pro-B-Type Natriuretic Peptide during Extracorporeal Life Support Is Associated with Poor Outcome in Neonates with Congenital Diaphragmatic Hernia	Bo B.; Balks J.; Gries K.; Holdenrieder S.; Mueller A.; Kipfmueller F.	2022	Journal of Pediatrics	241	(Bo, Balks, Gries, Mueller, Kipfmueller) Department of Neonatology and Pediatric Intensive Care, Children's Hospital, University of Bonn, Bonn, Germany(Holdenrieder) Institute for Laboratory Medicine, German Heart Center of the State of Bavaria and the Te	83-89.e2	https://dx.doi.org/10.1016/j.jpeds.2021.09.034	Bo 2022	Excluded - irrelevant (title and abstract screening)
Hemodynamic assessment of inhalational epoprostenol for post-operative right ventricular dysfunction in cardiac surgery patients	Shah H.; Papolos A.I.; Kenigsberg B.	2021	Circulation	144	SUPPL 1		https://dx.doi.org/10.1161/circ.144.suppl-1.11589	Shah 2021	Excluded - irrelevant (title and abstract screening)
Early experience of pump-controlled retrograde trial off for weaning from veno-arterial extracorporeal membrane oxygenation in adult patients with cardiogenic shock	Ju M.H.; Lim M.H.; Lee S.Y.; Lee C.-H.; Je H.G.	2021	Perfusion (United Kingdom)	36	4	401-406	https://dx.doi.org/10.1177/0267659120941328	Ju 2021	Excluded - irrelevant (title and abstract screening)
Importance of pulse pressure after extracorporeal cardiopulmonary resuscitation	Lee S.I.; Lim Y.S.; Park C.-H.; Choi W.S.; Choi C.H.	2021	Journal of Cardiac Surgery	36	8	2743-2750	https://dx.doi.org/10.1111/jocs.15614	Lee 2021	Excluded - irrelevant (title and abstract screening)
What Are the Best Echocardiographic Parameters to Predict Successful Liberation From Venoarterial Extracorporeal Membrane Oxygenation?	Estep J.D.; Lee R.	2021	JACC: Cardiovascular Imaging	14	8	1532-1534	https://dx.doi.org/10.1016/j.jcmg.2021.04.015	Estep 2021	Excluded - irrelevant (title and abstract screening)
Weaning-Related Shock in Patients With ECMO: Incidence, Mortality, and Predisposing Factors	Tohme J.; Piat C.; Aissat N.; Lebreton G.; Duceau B.; Charfeddine A.; Baptiste A.; Bougle A.	2021	Journal of Cardiothoracic and Vascular Anesthesia	35	1	41-47	https://dx.doi.org/10.1053/j.jvca.2020.07.069	Tohme 2021	Excluded - irrelevant (title and abstract screening)
Predictors of in-hospital mortality and midterm outcomes of patients successfully weaned from venoarterial extracorporeal membrane oxygenation	Sertic F.; Chavez L.; Diagne D.; Richards T.; Wald J.; Acker M.; Birati E.; Rame E.; Bermudez C.	2021	Journal of Thoracic and Cardiovascular Surgery	161	2	666-678.e3	https://dx.doi.org/10.1016/j.jtcvs.2019.11.106	Sertic 2021	Excluded - irrelevant (title and abstract screening)
Prediction of successful weaning off ECMO support after ECPR: Is pulse pressure crucial for success?	Djordjevic I.; Wahlers T.	2021	Journal of Cardiac Surgery	36	8	2751-2753	https://dx.doi.org/10.1111/jocs.15615	Djordjevic 2021	Excluded - irrelevant (title and abstract screening)
SEX DIFFERENCES IN ALL-CAUSE MORTALITY FOLLOWING INSTITUTION OF VENO-ARTERIAL ECMO AS A BRIDGE TO DEFINITIVE MANAGEMENT	Hyun J.; Buda A.; Purrman K.; Louis C.	2021	Chest	160	4 Supplement	A248	https://dx.doi.org/10.1016/j.chest.2021.07.256	Hyun 2021	Excluded - irrelevant (title and abstract screening)
Veno-arterial extracorporeal membrane oxygenation support for primary refractory cardiogenic shock: Results in a single-centre experience	Carrozzini M.; Olivieri G.M.; Merlanti B.; Tata G.; Bruschi G.; Lanfranconi M.; Cannata A.; Mondino M.G.; Russo C.F.	2021	Perfusion	36	1 SUPPL	13-14	https://dx.doi.org/10.1177/02676591211007763	Carrozzini 2021	Excluded - irrelevant (title and abstract screening)
Left ventricular function parameters for monitoring cardiac function in patients assisted by venous-arterial extracorporeal membrane oxygenation	Yi R.; Guo J.; Zhou Q.; Song H.; Zhou Y.; Yao X.; Guo R.	2021	Chinese Journal of Medical Imaging Technology	37	2	220-224	https://dx.doi.org/10.13929/j.issn.1003-3289.2021.02.013	Yi 2021	Excluded - irrelevant (title and abstract screening)
Predictors of Survival to Discharge after Successful Weaning from Venoarterial Extracorporeal Membrane Oxygenation in Patients with Cardiogenic Shock	Kim D.; Na S.J.; Cho Y.H.; Chung C.R.; Jeon K.; Suh G.Y.; Park T.K.; Lee J.M.; Song Y.B.; Hahn J.-Y.; Choi J.-H.; Choi S.-H.; Gwon H.-C.; Ahn J.H.; Carriere K.C.; Yang J.H.	2020	Circulation Journal	84	12	2205-2211	https://dx.doi.org/10.1253/circj.CJ-20-0550	Kim 2020	Excluded - irrelevant (title and abstract screening)
Clinical and laboratory predictors of survival for pediatric patients on non-postcardiotomy extracorporeal membrane oxygenation (ECMO)	Sik G.; Demirbuga A.; Annayev A.; Temur B.; Aydin S.; Demir H.I.; Erek E.; Citak A.	2020	Turkish Journal of Pediatrics	62	1	24-34	https://dx.doi.org/10.24953/turkjped.2020.01.004	Sik 2020	Excluded - irrelevant (title and abstract screening)
Prognostic Factors for Survival after Extracorporeal Membrane Oxygenation for Cardiogenic Shock	Huang M.; Ong B.H.; Hoo A.E.E.; Gao F.; Chao V.T.T.; Lim C.H.; Tan T.E.; Sin K.Y.K.	2020	ASAIO Journal	66	2	141-145	https://dx.doi.org/10.1097/MAT.0000000000000984	Huang 2020	Excluded - irrelevant (title and abstract screening)
Use of extracorporeal membrane oxygenation in postcardiotomy pediatric patients: parameters affecting survival	Ergun S.; Yildiz O.; Gunes M.; Akdeniz H.S.; Ozturk E.; Onan I.S.; Guzeltas A.; Haydin S.	2020	Perfusion (United Kingdom)	35	7	608-620	https://dx.doi.org/10.1177/0267659119897746	Ergun 2020	Excluded - irrelevant (title and abstract screening)
Predictors for unsuccessful weaning from venoarterial extracorporeal membrane oxygenation in patients undergoing coronary artery bypass grafting	Shao J.; Wang L.; Wang H.; Hou X.	2020	Perfusion (United Kingdom)	35	7	598-607	https://dx.doi.org/10.1177/0267659119900124	Shao 2020	Excluded - irrelevant (title and abstract screening)
Extracorporeal membrane oxygenation support for postcardiotomy cardiogenic shock in adult patients: predictors of in-hospital mortality and failure to be weaned from extracorporeal membrane oxygenation	Mashiko Y.; Abe T.; Tokuda Y.; Oshima H.; Usui A.	2020	Journal of Artificial Organs	23	3	225-232	https://dx.doi.org/10.1007/s10047-020-01160-5	Mashiko 2020	Excluded - irrelevant (title and abstract screening)
The effect of patient obesity on extracorporeal membrane oxygenator outcomes and ventilator dependency	Merritt-Genore H.; Lyden E.; Ryan T.; Kwapnoski Z.	2020	Journal of Cardiac Surgery	35	6	1283-1286	https://dx.doi.org/10.1111/jocs.14579	Merritt-Genore 2020	Excluded - irrelevant (title and abstract screening)
Predictors of recovery and results in patients assisted with extracorporeal membrane oxygenation Veno-Arterial implanted as a bridge to recovery	Lujan Valencia J.E.; Burgos Palacios V.; Ruiz Lera M.; Royuela Martinez N.; De Tapia Majado B.; Sanchez Cena J.; Catoya Villa S.; Borderias Villaroel T.; Gonzalez Lizarbe S.; Cabrera Rubio I.; Lozano Gonzalez M.; Sarralde Aguayo J.A.; Canteli Alvarez A.; Castrillo Bustamante C.	2020	European Heart Journal: Acute Cardiovascular Care	9	2 SUPPL	131	https://dx.doi.org/10.1177/2048872620937980	LujanValencia 2020	Excluded - irrelevant (title and abstract screening)
Causes of death after ECMO weaning and predictors of survival to hospital discharge	Mariani T.; Caniato F.; Bernardo P.; Sori A.; Cappelli F.; Agostini C.; Lombardi A.; Di Mario C.	2020	European Heart Journal: Acute Cardiovascular Care	9	2 SUPPL	56-57	https://dx.doi.org/10.1177/2048872620937980	Mariani 2020	Excluded - irrelevant (title and abstract screening)
CLINICAL CHARACTERISTICS AND OUTCOMES OF PATIENTS WITH MYOCARDIAL INFARCTION AND CARDIOGENIC SHOCK RECEIVING EXTRACORPOREAL LIFE SUPPORT	Acharya D.; Torabi M.; Borgstrom M.; Lee K.; Kern K.B.; Shetty R.; Rajapreyar I.; Rycus P.; Tonna J.; Alexander P.; Lotun K.	2020	Journal of the American College of Cardiology	75	11	1231	https://dx.doi.org/10.1016/S0735-1097%2820%2931858-1	Acharya 2020	Excluded - irrelevant (title and abstract screening)
Which Lactate is Most Important for Prediction of Survival on VA ECMO?	Guglin M.; Handshoe J.W.; Tribble T.; Omar H.	2020	Journal of Heart and Lung Transplantation	39	4 Supplement	S99	https://dx.doi.org/10.1016/j.healun.2020.01.949	Guglin 2020	Excluded - irrelevant (title and abstract screening)
VA-ECMO Support in Nonsurgical Patients With Refractory Cardiogenic Shock: Pre-Implant Outcome Predictors	Fux T.; Holm M.; Corbascio M.; Lund L.H.; van der Linden J.	2019	Artificial Organs	43	2	132-141	https://dx.doi.org/10.1111/aor.13331	Fux 2019	Excluded - irrelevant (title and abstract screening)
[truncated: 158 more rows]

## Sheet: PRISMA
	Row Labels	Count of Title
	Excluded - irrelevant (title and abstract screening)	1157
	Excluded - no extractable data	6
	Excluded - wrong outcome	18
	Excluded - wrong study design	4
	Included but data not usable in meta-analysis	14
	Included in meta-analysis	20
[truncated: 1 more rows]
