# Supplementary material for: Predictors of successful weaning from veno-arterial extracorporeal membrane oxygenation (V-A ECMO): A systematic review and meta-analysis
Source: PLoS One. 2025 Mar 19;20(3):e0310289. doi: 10.1371/journal.pone.0310289 (PMC11922212; doi:10.1371/journal.pone.0310289)
Supplement: S2 Table — (XLSX) [file pone.0310289.s004.xlsx]

## Sheet: Data
				Data Extaractor	Date Extracted											Prognostic factors for successful weaning of interest						WEANING (Successful) GROUP						Parameters measured = Biomarkers (pre-weaning) (Admission to ICU, pre weaning, "other timeframe")
		SW Total	NSW Total			Country	Study Period	Design	Sample Size	Heart failure (co-morbidity)	Indication for VA-ECMO (%)	Weaning Protocol	Successful weaning definition	Weaning success	INTERVENTION	Parameters measured = Biomarkers (pre-weaning)	Parameters measured = Haemodynamic (pre-weaning)	Parameters measured = Echocardiographic (pre-weaning)	Other prognostic factors of interest (e.g., scores)	COMPARATORS: WEANING GROUP	Number	Age	Males (number)	Males (%)	BMI	ECMO Duration (days)	ICU Length of stay (days)	pH	CK (IU/L)	CK Max (U/L)	CK-MB (IU/L)	CK-MB Max (U/L)	eGFR (mL/kg)	Lactate (mmol/L)	Creatinine (mmol/L)	Troponin	BNP	CRP	Total Bilirubin	AST (IU/L)	ALT (IU/L)	paO2 (mmHg)	paCO2 (mmHg)	BUN (mg/dL)	HCO3-	SVO2	Glucose	PT	APTT
SUCCESS	Aissaoui 2011	38	13	PS, JG	Jan-Feb 2023	France	2007–2008	Prospective cohort; single center	n = 38	8	CMP (47%), FM (6%), Post-cardiotomy shock (22%), Post-transplantation (10%), Other (16%)	66% flow (15 min) 33% flow or 1–1.5 L/ min (15 min) Return to 100% if unstable any level If stable minimal fow, VTI>10 cm, LVEF>20–25%, circuit clamp and decannula‑ tion	ECMO removal and no further MCS because of recurring CS over the following 30 days	20/38 =53%		1. pH 2. Lactate 3. Creatinine	1. Pulse pressure 2. Heart rate	1. LVEF 2. VTI 3. TDSa 4. E 5. TDI Ea 6. E/EA	1. SAPS II 2. SOFA Score		38	49 ± 14	26	0.68		8 ± 6 mean, SD	19 (9–33) median, IQR	@ time of ECMO implantation - 7.33 ± 0.10						@ time of ECMO implantation - 7.3 ± 5.4	@ time of ECMO implantation - 52 ± 21
SUCCESS	Akin 2017	10	3	PS, JG	Jan-Feb 2023	Netherlands	2014–2016	Prospective cohort; single center	n = 13	0	PE (38%) Post-cardiotomy shock (23%) CS post-AMI (15%) Myocarditis (15%) Intoxication (8%)	50% flow If stable, VTI>10 cm, LVEF>20–25% at minimal fow, decan‑ nulation	Successful VA-ECMO explantation within 48 h	10/13 =77%		Lact, S/L circulation (TVD, PVD, PPV)	MAP	LVOT VTI, LVEF, TAPSE, TDSa			10	56 ± 17	9	0.9		5 (2–21)	15 (6–65)
SUCCESS	Chen 2022	31	16	PS, JG	Jan-Feb 2023	Taiwan	not recorded	Retrospective cohort; single center	n=57		not recorded	Gradual flow reduction Return to 100% if ino‑ trope increase above predefned dose If stable, decannulation	Weaning from ECMO and survival beyond 48 h	38/57 =67%		CK, CK-MB, Troponins, Bun, Creat, AST, RNI, CBC;					31	69.29 ± 65.8 (MONTHS)	15	0.484		8.5 (3-26) (min-max)	35.1 (8-137) (min-max)	7.3 ± 0.1 @ initial 7.4 ± 0.1 @ 0-12 h after ECMO initiation 7.4 ± 0.1@12-24h after ECMO initiation 7.4 ± 0.1 @24-48h after ECMO initiation						58.7 +- 47.0 @ initial 37.8 +- 29.0@ 0-12 h after ECMO initiation 29.4 +/- 26.9 @12-24h after ECMO initiation 25.9 +/- 25.4 @24-48h after ECMO initiation mg/dL	1.1 + - 0.7					665.1 +/- 2068.6	270.7 +/- 1107.4			19.6 +/- 11.0			173.2 +/- 72.5	17.1 +/- 17.1	62.8 +/- 29.1
SUCCESS	Colombo 2019	18	7	PS, JG	Jan-Feb 2023	Italy	2013–2017	Retrospective cohort; single center;	n=25		CPR (71%) CS post-AMI (17%) Myocarditis (7%) PE (4%) Tako-tsubo (2%) Intoxication (2%)	First weaning trial at 48 h no additional details	Device removal without requirement for re-cannulation over the following 30 days	18/25 =72%			SV, CO	LV t-IVT, LVEF, LVEDD, MAPSE			18
SUCCESS	Cusanno 2022	36	21	PS, JG	Jan-Feb 2023	France	2016-2021	Retrospective; prospective, monocentric study	n=57	37/57	ischemic CS (n=20, 35%) refractory CA (n=16, 28%)	If HD stable with respiratory stability with no signs of ARDS	not recorded	36/57=63%		1. pH 2. Lactate 3. HCO3 4. paO2 5. pCO2 6. SVO2	1. SBP 2. DBP 3. Pulse pressure 4. Heart rate	ask mark whats necessary - mark said include everything			36	46 (38 to 57)			26 (23 to 29)		14 (12 to 24)	7.45 (7.4–7.48)						1 (0.8–1.5)								104 (80–142)	37 (32–40)		24.7 (22–26.6)	72 (58–80)
SUCCESS	Daftari 2010	16	11	PS, JG	Jan-Feb 2023	USA	2000-2008	Retrospective cohort; single center;	n=27	27/27 = 100%	Heart failure (100%)	not recorded	not recorded	16/27=59%				1. Shortening fraction (SF) 2. VCFc			16
SUCCESS	Finnigan 2020	not recorded	not recorded	PS, JG	Jan-Feb 2023	United Kingdom	not recorded	not recorded	n=14	not recorded	n=8(post cardiac surgery support) n=6(respiratory support)	not recorded	not recorded	not recorded			1. CBFv (cerebral blood flow velocity)				not recorded	not recorded	not recorded	not recorded	not recorded	Eight (mean age 69 days) had central cannulation for post cardiac surgery support, while six (mean age 84 days) had neck cannulation for respiratory support.	not recorded
SUCCESS	Frederiksen 2018	15	14	PS, JG	Jan-Feb 2023	Denmark	not recorded	Cohort; single center	n=15		not recorded	Stable and VTI>7 cm no additional details	ECMO weaning and being alive 24 h later without hemodynamic MCS	15/29 =52%				1. LVOT VTI 2. LVEF 3. TAPSE 4. S'			15	not recorded	not recorded	not recorded	not recorded	not recorded	not recorded
SUCCESS	Gonzalez Martin 2021	52	33	PS, JG	Jan-Feb 2023	Spain	2013–2020	Cohort; Single center	n=85	0	CS (47%) ECPR (9%) Electrical storm (9%) Post-cardiotomy CS (33%) Other (1%)	not recorded	Survival>24 h after explant and no mortality from cardiogenic shock/heart failure or cardiac arrest during admission	52/85 =61%				1. LVEDD 2. LVEF 3. LVOT VTI 4. 1:1 aortic valve aperture 5. RV basal diameter 6. RV qualitative function 7. TAPSE			52	not recorded	not recorded	not recorded	not recorded	not recorded	not recorded
SUCCESS	Huang 2018	28	18	CD, PS	Jan-Feb 2023	Taiwan	2014–2015	Retrospective cohort; single center	n=46		CS/Cardiac arrest post AMI (50%) Dilated cardiomyopathy (15%) VT/VF Arrest (11%) Myocarditis (8%) PE (4%)	Weaning trial when stable Flow reduction to 0.5 L/min (5 min) If tolerated, circuit clamp and decannulation	ECMO removal and no mortality and/or MCS because of recurring CD over the following 48 h	28/46 =61%			HR, CVP, SV (LV/RV)	LVEF, CSt/LS (LV), LV size, MR, RVEF, RV FAC, GLS (RV), RV size, TAPSE, TR			28	59.2 ± 15.8	18	64		8
SUCCESS	Joseph 2019			CD, PS	Jan-Feb 2023	USA	not recorded	Retrospective cohort; single center	n=30		not recorded	not recorded	not recorded	not recorded			RA/PCWP, TPG, PAPi	LVEF, LVEDD, FS
SUCCESS	Kim 2021 (A)	64	28	CD, PS	Jan-Feb 2023	South Korea	2016–2018	Prospective cohort; multicenter	n=92		CS post-AMI (48%) Ischemic cardiomyopathy	30–50% flow (15 min) If unstable back to previous fow	ECMO removal and not requiring further MCS over the following 30 days	64/92 =70%				LVEF, Mitral E/A, Mitral TDI (S’ e’ a’), LVOT VTI, RVFAC, TAPSE, Tricuspid TDI (S’)			64	59.9 ± 12.2	48	75	24.2 ± 3.3	6 (3-11)
SUCCESS	Kim 2021 (B)	50	29	CD, PS	Jan-Feb 2023	South Korea	2016–2019	Prospective cohort; single center	n=79		Post-MI CMP (52%) Idiopathic dilated CMP (18%) Fulminant myocarditis (4%) Stress-induced CMP (4%)	If HD stable with low/ no vasopressor sup‑ port, MAP ≥65 mmHg, lactate<2 mmol/L, CVP ≤15 mmHg, then gradual weaning	Successful removal of VA-ECMO and no further mechanical circulatory support in the following 30 days	50/79 =63%				Tricuspid annular S′/ RVSP RVFAC/RVSP TAPSE/RVSP [RV FWLS]/RVSP			50	62.6 ± 12.6	41	82	24.6 ± 3.1	5 (3 -8)	6 (4-9)							At time of ECMO Insertion 5.8 (3.0-9.1) 6 hours post ECMO insertion 2.3 (1.4-4.9)
SUCCESS	L'Acqua 2019	49	49	CD, PS	Jan-Feb 2023	Italy	2012-2018	Retrospective cohort; single center	n=98		Not recorded	Not recorded	Patient weaned from VA ECMO	49/98 = 50%							49							Pre VA-ECMO: 7.33 ± 0.1 At 24 hours: 7.5 ± 0						Immediately before VA-ECMO: 8 ± 4.9 24 hours later: 3 ± 1.7											Pre VA ECMO: 19.9 ± 4.8 At 24 hours: 29.3 ± 3.4
SUCCESS	Lim 2019			CD, PS	Jan-Feb 2023	South Korea	2010–2018	Cohort	n=122		not recorded	not recorded	not recorded	72/122 =59%			HR, MAP, PP	LVEF, LVOT VTI, TDSa
SUCCESS	Matsumoto 2018	22	15	JG, PS	Jan-Feb 2023	Japan	1995–2014	Retrospective cohort; single center	n=37		Myocarditis (100%)	Weaning trial when LVETc>200 ms Gradual fow reduction to 1.5 L/min If stable, decannulation	ECMO removal	22/37 =59%		CK, CK-MB, ABG, Lact, Bun, Creat, Bili, pH	HR, SBP	LVEF, LV size, LVPWT, LVDd, SF	SAVE score		22	44 [22-64]	13	59	21 [19-22]	6.5 [5–10]		CK, CK-MB, ABG, Lact, Bun, Creat, Bili pH at ECMO: 7.47 [7.39–7.51] pH at 24h: 7.45 [7.42–7.53] pH at weaning: 7.47 [7.42–7.52]	1071.5 [588-1732] @ admission	1803 [967–3691]	70 [38–106] @ admission	77 [53–131]		28.2 [16.3–47.8] mg/dL @ ECMO 15 [10.5–22] mg/dL@ 24 hours 11.9 [8.9–13.9] mg/dL @ weaning	1.0 [0.9-1.6] @ admission mg/dL 1.25 [1.1-2.4] mg/dL Peak				0.95 [0.6–1.5] mg/dL @ admission					32.5 [22–46]mg/dL @admission 45 [32–58] mg/dL @Peak
SUCCESS	Mongkolpun 2019	12	10	JG, PS	Jan-Feb 2023	Belgium	not recorded	Cohort	n=22		CS post-AMI (64%) Post-cardiotomy (14%) Myocarditis (14%) PE (8%)	Gradual flow 1 L/min If VTI>10 cm, decannulation	ECMO removal and HD Stabilization without the need to increase the vasopressor dose within 24 h	12/22 =55%		Lact	MAP, SBF, CI, ScvO2				12													2.1 (1.8-2.5)
SUCCESS	Naruke 2010	18	7	JG, PS	Jan-Feb 2023	Japan	1996–2008	Retrospective cohort; single center	n=25	3	Myocarditis (52%) CS post-AMI (36%) ACHF (12%)	Gradual fow reduction to 1.0 L/min If stable, decannulation	ECMO weaning	18/25 =72%		CK, Cr, CRP, BNP,	SBP, DBP, HR	LVEF			18	54 ± 14	8	44.4					1044 ± 1399						1.3 ± 0.7 mg/dL		393 ± 300 pg/ml	2.4 ± 2.8 mg/dL
SUCCESS	Naruke 2012			JG, PS	Jan-Feb 2023	Japan	not recorded	Cohort	n=30		not recorded	not recorded	VA-ECMO weaned of without severely deteriorated cardiac output indicated by ETCO2<10 mmHg or LVET<100 ms	19/30 =63%
SUCCESS	North 2018	42	18	JG, PS	Jan-Feb 2023	USA	January 2012 and March 2017.	Retrospective cohort;	n=60			ECMO weans were performed by a perfusionist and a cardiologist with 3000U IV Heparin bolus given prior to decreasing circuit flow. Flow was decreased incrementally by 1000cc every 1-2 minutes. Patients were evaluated after 10 minutes of 0.5 -1.5L/min of support. Successful wean was defined by the following parameters: MAP > 60mmHg; cardiac index (CI, modified Fick method) > 2.2; CVP ≤ 16mmHg; and…		42/60 = 70%							42
SUCCESS	Ouazani 2019			JG, PS	Jan-Feb 2023	USA	not recorded	Prospective cohort; single center	n=12		not recorded	Removal considered when LVEF>25% and VTI>10 cm If unstable, weaning trial stopped	ECMO removal without requiring any further MCS	9/12 =75%				LVEF, LVOT VTI, TD SaL, SaS, EaL, EaS, LS (LV)
SUCCESS	Sawada 2021	24	26	HH, PS	Jan-Feb 2023	Japan	2013–2017	Retrospective cohort; single center	n=50		CS post-AMI (54%) FM (24%) CMP (10%) other heart disease (12%)	Weaning trial when stable Flow reduction to 1.5–2 L/min Then 0.5–1 L/min If unstable, return to full fow If stable, decannulation	ECMO removal and survival beyond 30 days without needs for further MCS	24/50 =48%		pH, Bic, Lact, Bili, AST,ALT, Creat	PAP, PADP, PCWP, RAP, SVO2	LVETc, LVOT VTI, FS, LVEDD/SD			24	76 (54-82)	20	83	23.4 (21.0-26.8)	3.9 (2.1-5.8)		7.46 (7.43–7.50)						11.2 (9.0–16.0) mg/dL	0.90 (0.76–2.82) mg/dL			9.7 (6.3–14.4) mg/dL	1.3 (0.8–3.0) mg/dL	107 (59–192) IU/L	41 (21–250) IU/L			31 (19–49)	23.7 (22.0–25.9) mmol/L	76 (64-79) (%)
SUCCESS	Stull 2013			HH, PS	Jan-Feb 2023																													0.19
SUCCESS	Sugiura 2019	27	27	HH, PS	Jan-Feb 2023	Japan	2012–2016	Retrospective cohort; multicenter	n=55		CS post-AMI (100%)	Weaning trial when stable Flow reduction to 0.5–1.5 L/min If stable, decannulation	ECMO removal	28/55 =51%		1. Creatinine 2. Total bili 3. AST 4. ALT 5. CK at admission 6. CKMB at admiss 7. pH 8. pCO2 9. Lactate 10. Peak CK 11. Peak CKMB	Baseline, 24h, 48h after ECMO 1. Flow 2. SAP 3. MAP	1. Post-PCI TIMI flow grade	1. Vasoactive inotropic score		27	64	21	0.75	24.5			7.12 (6.91, 7.32) at admission	100.0 (66.3, 152.5)	6.8 (3.1, 10.5) X 10^3 IU/L	2.5 (1.3, 6.0) mg/dL	499.2 (261.0, 885.5) mg/dL		Baseline 11.8 (8.0, 14.4) 24h after ECMO 2.3 (1.7, 2.8) 48h after ECMO 1.5 (1.1, 2.1)	Baseline 1.1 (1.0, 1.4) mg/dL 24h after ECMO 1.07 (0.83, 1.55) 48h after ECMO 0.99 (0.89, 1.77)				Baseline 0.6 (0.5, 0.9) 24h after ECMO 1.2 (0.9, 1.5) 48h after ECMO 1.1 (0.7, 2.0)	53.5 (30.5, 129.8)	Baseline 46.5 (29.3, 115.8)	122.0 (80.5, 472.0)	38.0 (27.3, 54.5)
SUCCESS	Sugiyama 2019			HH, PS	Jan-Feb 2023	Japan	2011-2018	Retrospective cohort, single centre	n=74		OHCA <= 65yo, shockable rhythm and witnessed; OHCA <=70 with presumed reversible etiology		Patient survives more than 48 h after the removal of cannulas of ECMO	37/74 = 50%
SUCCESS	Voigt 2022	16	24	HH, PS	Jan-Feb 2023	Germany	2017 to 2020	Retrospective cohort, single centre	n=40		Refractory cardiac arrest (40%) Refractory cardiogenic shock (60%)	Not recorded	VA-ECMO decannulation and subsequent discharge	16/40 = 40%		1. CK Max 2. CK-MB Max 3. eGFR 4. Lactate at admission 5. Lactate at 24h	1. EBF	1. LVEF at presentation	1. SAVE Score 2. RALE Score		16	51.2 ±16.6	10	0.625	27.8 ± 5.9					3515 ± 4978		261 ± 323	62.1 ± 33.0	@ Admission 7.7 ± 4.5 @ 24h 1.5 ± 0.8
SUCCESS	Yi 2021			HH, PS	Jan-Feb 2023
SUCCESS	Number of Studies comparing	20	20								24	24	24	25	0	10	14	18	4	0								8	3	3	2	3	1	11	6	0	1	2	3	3	3	2	2	3	3	2	1	1	1
SUCCESS
SUCCESS
SUCCESS
SUCCESS	Aksoy 2024	27	28	HH, PS	April 2024	Turkey	2010-2019	Retrospective cohort	n=55		Post-op complications following congenital heart surgery, including: low cardiac output syndrome, inability to wean from bypass, ECPR.	Wean trial when adequate myocardial contraction and haemoydnaymically stable; initiated with flow rate to 25%	Survival for >24h after ECMO removal	27/55 = 49%		1. Hemoglobin 2. Hematocrit 3. WBC 4. BUN 5. Creatinine 6.ALT 7. AST 8. CRP 9. Lactate					27	2.3	19	0.703704		6 ± 5.1	30.4 ± 22.1							3.7 ± 2.3	Before ECMO 0.43 ± 0.2 mg/dl During ECMO 0.82 ± 0.7			Before ECMO 8.17 ± 8.61mg/dl During ECMO 89.6 ± 65.9 mg/dl		Before ECMO 60.2 ± 60.4 During ECMO 446 ± 681	Before ECMO 44.6 ± 68.1 During ECMO 169 ± 310			Before ECMO 12 ± 5.3 mg/dl During ECMO 27.3 ± 18.4 mg/dl
SUCCESS	Dunton 2023	140	125	HH, PS	April 2024	USA	2016-2021	Retrospective cohort	n=265		CPR, cardiogenic shock, postcardiotomy shock	Not reported	Survival to decannulation	140/265 = 52.8%		Vasoactive Inotropic score as at - cannulation - 12, 24, 48 hours					140	59.1 ± 13.6	95	0.679		7.1 ± 7.3	28.4 ± 19.5
SUCCESS	Hutchins 2023	103	96	HH, PS	April 2024	USA	2015-2021	Retrospective cohort	n=199		cardiogenic shock	Not reported	Successful decannulation was defined as survival without relapse to mechanical circulatory support or heart transplant within 30 days	103/199 = 51.8%		Lactate Creatinine	HR sBP dBP CVP PA Pressure	LVEF % CO			103	56.2 ± 14.6	67	0.65										15.2 ± 18.6 mg/dL	1.5 ± 0.9 mg/dL
SUCCESS	Kellnar 2024	7	5	HH, PS	April 2024	Germany	2021-2023	Prospective cohort	n=12		Cardiogenic shock	Not reported	Not requiring further mechnical circulatory support within 30 days	7/12= 58.3%	**extracted data from table 'low ECMO flow' **		sBP dBP PP	SV Cardiac Index Peak velocity ejection time flow time			7	53.0 (IQR 47.0; 60.0)	NR	NR	26.9 (IQR 25.2; 30.0)	5 (IQR 4.5; 8)
SUCCESS	Lee 2023 [Abstract]	38	17	HH, PS	April 2024	Korea	2017-2019	Retrospective cohort	n=55		Not stated	Not stated	Not stated	38/55=69%			PP sBP MAP				38
SUCCESS	Varodomvanichkul 2023 [Abstract]	46	11	HH, PS	April 2024	Thailand	2018-2021	Retrospective cohort	n=57		Cardiogenic shock	Not stated	Not stated	46/57=80.7%				LA and LV global longitudinal strains (GLS)
SUCCESS	Watanabe 2023	17	24	HH, PS	April 2024	Japan	2010-2016	Retrospective cohort	n=41		Not stated	Not stated	Survival for more than 24 hours after VA-ECMO withdrawal without requiring reintroduction	17/41=41.5%	**Extracted data from "before weaning"**	pH Lactate BNP Bilirubin K Creatinine	sBP dBP PP				17	70.6±13.2	12	0.706		3.4±2.1		7.44±0.08						1.9±1.2	1.27±0.78 mg/dl		311.1±173.9		3.2±3.2 mg/dL
x																				COMPARATORS: UNSUCCESSFUL WEANING GROUP	Number	Age	Males (number)	Males (%)	BMI	ECMO Duration (days)	ICU Length of stay (days)	pH	CK (IU/L)	CK Max (U/L)	CK-MB (IU/L)	CK-MB Max (U/L)	eGFR (mL/kg)	Lactate (mmol/L)	Creatinine (mmol/L)	Troponin	BNP	CRP	Total Bilirubin	AST (IU/L)	ALT (IU/L)	paO2 (mmHg)	paCO2 (mmHg)	BUN	HCO3-	SVO2	Glucose	PT	APTT
Unsuccessful	Aissaoui 2011	38	13	PS, JG	Jan-Feb 2023	France	2007–2008	Prospective cohort; single center	n = 38	8	CMP (47%), FM (6%), Post-cardiotomy shock (22%), Post-transplantation (10%), Other (16%)	66% flow (15 min) 33% flow or 1–1.5 L/ min (15 min) Return to 100% if unstable any level If stable minimal fow, VTI>10 cm, LVEF>20–25%, circuit clamp and decannula‑ tion	ECMO removal and no further MCS because of recurring CS over the following 30 days	20/38 =53%		1. pH 2. Lactate 3. Creatinine	1. Pulse pressure 2. Heart rate	1. LVEF 2. VTI 3. TDSa 4. E 5. TDI Ea 6. E/EA	1. SAPS II 2. SOFA Score		13	67 ± 11	8	-0.62		4 ± 2	3 (2–5)	@ time of ECMO implantation - 7.35 ± 0.15						@ time of ECMO implantation - 7.3 ± 6.1	@ time of ECMO implantation - 49 ± 19
Unsuccessful	Akin 2017	10	3	PS, JG	Jan-Feb 2023	Netherlands	2014–2016	Prospective cohort; single center	n = 13	0	PE (38%) Post-cardiotomy shock (23%) CS post-AMI (15%) Myocarditis (15%) Intoxication (8%)	50% flow If stable, VTI>10 cm, LVEF>20–25% at minimal fow, decan‑ nulation	Successful VA-ECMO explantation within 48 h	10/13 =77%		Lact, S/L circulation (TVD, PVD, PPV)	MAP	LVOT VTI, LVEF, TAPSE, TDSa			3	41 ± 16	2	0.66		21 (3–36)	30 (3–36)	Lact, S/L circulation (TVD, PVD, PPV)
Unsuccessful	Chen 2022	31	16	PS, JG	Jan-Feb 2023	Taiwan	not recorded	Retrospective cohort; single center	n=57		not recorded	Gradual flow reduction Return to 100% if ino‑ trope increase above predefned dose If stable, decannulation	Weaning from ECMO and survival beyond 48 h	38/57 =67%		CK, CK-MB, Troponins, Bun, Creat, AST, RNI, CBC;					16	38.6 (68.2) MONTHS	9	0.5635		18.0 (3-65)	23.8 (3-66)	7.3 ± 0.2 @ initial 7.4 ±0.1 @ 0-12 h after ECMO initiation 7.4 ±0.1@12-24h after ECMO initiation 7.4 ±0.1 @24-48h after ECMO initiation						108.0 ± 55.3 @ initial 83.5 ± 60.0 @ 0-12 h after ECMO initiation 69.1 ± 59.1 @12-24h after ECMO initiation 60.9 ± 69.4 @24-48h after ECMO initiation	1.0 (0.7)					483.3 +/- 1388.5	225.1 +/- 689.3			16.2 +/- 15.1
Unsuccessful	Colombo 2019	18	7	PS, JG	Jan-Feb 2023	Italy	2013–2017	Retrospective cohort; single center;	n=25		CPR (71%) CS post-AMI (17%) Myocarditis (7%) PE (4%) Tako-tsubo (2%) Intoxication (2%)	First weaning trial at 48 h no additional details	Device removal without requirement for re-cannulation over the following 30 days	18/25 =72%			SV, CO	LV t-IVT, LVEF, LVEDD, MAPSE			7
Unsuccessful	Cusanno 2022	36	21	PS, JG	Jan-Feb 2023	France	2016-2021	Retrospective; prospective, monocentric study	n=57	37/57	ischemic CS (n=20, 35%) refractory CA (n=16, 28%)	If HD stable with respiratory stability with no signs of ARDS	not recorded	36/57=63%		1. pH 2. Lactate 3. HCO3 4. paO2 5. pCO2 6. SVO2	1. SBP 2. DBP 3. Pulse pressure 4. Heart rate	ask mark whats necessary - mark said include everything			21	57 (42 to 59)			25 (23 to 30)		17 (12 to 26)	7.45 (7.4–7.5)						1.2 (0.9–1.7)								105 (88–122)	35 (31–40)		24.2 (23–26.4)	71 (58–73)
Unsuccessful	Daftari 2010	16	11	PS, JG	Jan-Feb 2023	USA	2000-2008	Retrospective cohort; single center;	n=27	27/27 = 100%	Heart failure (100%)	not recorded	not recorded	16/27=59%				1. Shortening fraction (SF) 2. VCFc			11
Unsuccessful	Finnigan 2020	not recorded	not recorded	PS, JG	Jan-Feb 2023	United Kingdom	not recorded	not recorded	n=14	not recorded	n=8(post cardiac surgery support) n=6(respiratory support)	not recorded	not recorded	not recorded			1. CBFv (cerebral blood flow velocity)				not recorded	not recorded	not recorded	not recorded	not recorded	not recorded	not recorded
Unsuccessful	Frederiksen 2018	15	14	PS, JG	Jan-Feb 2023	Denmark	not recorded	Cohort; single center	n=15		not recorded	Stable and VTI>7 cm no additional details	ECMO weaning and being alive 24 h later without hemodynamic MCS	15/29 =52%				1. LVOT VTI 2. LVEF 3. TAPSE 4. S'			14
Unsuccessful	Gonzalez Martin 2021	52	33	PS, JG	Jan-Feb 2023	Spain	2013–2020	Cohort; Single center	n=85	0	CS (47%) ECPR (9%) Electrical storm (9%) Post-cardiotomy CS (33%) Other (1%)	not recorded	Survival>24 h after explant and no mortality from cardiogenic shock/heart failure or cardiac arrest during admission	52/85 =61%				1. LVEDD 2. LVEF 3. LVOT VTI 4. 1:1 aortic valve aperture 5. RV basal diameter 6. RV qualitative function 7. TAPSE			33
Unsuccessful	Huang 2018	28	18	CD, PS	Jan-Feb 2023	Taiwan	2014–2015	Retrospective cohort; single center	n=46		CS/Cardiac arrest post AMI (50%) Dilated cardiomyopathy (15%) VT/VF Arrest (11%) Myocarditis (8%) PE (4%)	Weaning trial when stable Flow reduction to 0.5 L/min (5 min) If tolerated, circuit clamp and decannulation	ECMO removal and no mortality and/or MCS because of recurring CD over the following 48 h	28/46 =61%			HR, CVP, SV (LV/RV)	LVEF, CSt/LS (LV), LV size, MR, RVEF, RV FAC, GLS (RV), RV size, TAPSE, TR			18	47.7 ± 14.8	15	83		10
Unsuccessful	Joseph 2019			CD, PS	Jan-Feb 2023	USA	not recorded	Retrospective cohort; single center	n=30		not recorded	not recorded	not recorded	not recorded			RA/PCWP, TPG, PAPi	LVEF, LVEDD, FS
Unsuccessful	Kim 2021 (A)	64	28	CD, PS	Jan-Feb 2023	South Korea	2016–2018	Prospective cohort; multicenter	n=92		CS post-AMI (48%) Ischemic cardiomyopathy	30–50% flow (15 min) If unstable back to previous fow	ECMO removal and not requiring further MCS over the following 30 days	64/92 =70%				LVEF, Mitral E/A, Mitral TDI (S’ e’ a’), LVOT VTI, RVFAC, TAPSE, Tricuspid TDI (S’)			28	59.0 ± 12.2	21	75	25.1 ± 3.8	5 (3-10)
Unsuccessful	Kim 2021 (B)	50	29	CD, PS	Jan-Feb 2023	South Korea	2016–2019	Prospective cohort; single center	n=79		Post-MI CMP (52%) Idiopathic dilated CMP (18%) Fulminant myocarditis (4%) Stress-induced CMP (4%)	If HD stable with low/ no vasopressor sup‑ port, MAP ≥65 mmHg, lactate<2 mmol/L, CVP ≤15 mmHg, then gradual weaning	Successful removal of VA-ECMO and no further mechanical circulatory support in the following 30 days	50/79 =63%				Tricuspid annular S′/ RVSP RVFAC/RVSP TAPSE/RVSP [RV FWLS]/RVSP			29	57.7 ±12.4	23	79	24.6 ± 4.3	12 (7 -19)	13 (8-21)							At time of ECMO Insertion 3.3 (1.2-5.3) 6 hours post ECMO insertion 1.5 (1.2-1.8)
Unsuccessful	L'Acqua 2019	49	49	CD, PS	Jan-Feb 2023	Italy	2012-2018	Retrospective cohort; single center	n=98		Not recorded	Not recorded	Patient weaned from VA ECMO	49/98 = 50%							49							Pre VA ECMO: 7.26 ± 0.2 at 24 hours: 7.4 ± 0.09						Immediately before VA-ECMO: 11.9 ± 4.9 24 hours later: 7 ± 5											Pre VA ECMO: 17.3 ± 5.4 At 24 hours: 26.4 ± 5
Unsuccessful	Lim 2019			CD, PS	Jan-Feb 2023	South Korea	2010–2018	Cohort	n=122		not recorded	not recorded	not recorded	72/122 =59%			HR, MAP, PP	LVEF, LVOT VTI, TDSa
Unsuccessful	Matsumoto 2018	22	15	JG, PS	Jan-Feb 2023	Japan	1995–2014	Retrospective cohort; single center	n=37		Myocarditis (100%)	Weaning trial when LVETc>200 ms Gradual fow reduction to 1.5 L/min If stable, decannulation	ECMO removal	22/37 =59%		CK, CK-MB, ABG, Lact, Bun, Creat, Bili, pH	HR, SBP	LVEF, LV size, LVPWT, LVDd, SF	SAVE score		15	40 [25–57]	8	53	22 [20–24]	7 [2–9]		CK, CK-MB, ABG, Lact, Bun, Creat, Bili pH at ECMO: 7.46 [7.38–7.50] pH at 24 hours: 7.36 [7.25–7.43]	2026 [749–3063] @ admission	5717 [2784–14 341]	101 [67–241] @ admission	491.5 [195–641]		at Ecmo: 13.5 [6.8–60.2] at 24 hours 19 [3.9–28]	1.1 [0.7–1.9] mg/dL @ admission 2.3 [1.2–4.1] @peak				1.2 [0.6–2.4]					34 [20–39]@ admission 62 [35–101] @ peak
Unsuccessful	Mongkolpun 2019	12	10	JG, PS	Jan-Feb 2023	Belgium	not recorded	Cohort	n=22		CS post-AMI (64%) Post-cardiotomy (14%) Myocarditis (14%) PE (8%)	Gradual flow 1 L/min If VTI>10 cm, decannulation	ECMO removal and HD Stabilization without the need to increase the vasopressor dose within 24 h	12/22 =55%		Lact	MAP, SBF, CI, ScvO2				10													2 (1.8-2.5)
Unsuccessful	Naruke 2010	18	7	JG, PS	Jan-Feb 2023	Japan	1996–2008	Retrospective cohort; single center	n=25	3	Myocarditis (52%) CS post-AMI (36%) ACHF (12%)	Gradual fow reduction to 1.0 L/min If stable, decannulation	ECMO weaning	18/25 =72%		CK, Cr, CRP, BNP,	SBP, DBP, HR	LVEF			7	49 ± 18	5	71.4					2425 ± 2873						2.1 ± 1.9 mg/dL		386 ± 323 pg/mL	2.1 ± 2.7 mg/dL
Unsuccessful	Naruke 2012			JG, PS	Jan-Feb 2023	Japan	not recorded	Cohort	n=30		not recorded	not recorded	VA-ECMO weaned of without severely deteriorated cardiac output indicated by ETCO2<10 mmHg or LVET<100 ms	19/30 =63%
Unsuccessful	North 2018	42	18	JG, PS	Jan-Feb 2023	USA	January 2012 and March 2017.	Retrospective cohort;	n=60			ECMO weans were performed by a perfusionist and a cardiologist with 3000U IV Heparin bolus given prior to decreasing circuit flow. Flow was decreased incrementally by 1000cc every 1-2 minutes. Patients were evaluated after 10 minutes of 0.5 -1.5L/min of support. Successful wean was defined by the following parameters: MAP > 60mmHg; cardiac index (CI, modified Fick method) > 2.2; CVP ≤ 16mmHg; and…		42/60 = 70%							18
Unsuccessful	Ouazani 2019			JG, PS	Jan-Feb 2023	USA	not recorded	Prospective cohort; single center	n=12		not recorded	Removal considered when LVEF>25% and VTI>10 cm If unstable, weaning trial stopped	ECMO removal without requiring any further MCS	9/12 =75%				LVEF, LVOT VTI, TD SaL, SaS, EaL, EaS, LS (LV)
Unsuccessful	Punn 2019	25	38	HH, PS	Jan-Feb 2023	USA	2010-2018	Prospective cohort; multi-centre	n=63		Congenital heart defect (63%) Myocarditis (15%) Idiopathic dilated cardiomyopathy (14%) Sepsis (2%) Others (6%)	All institutions chose to perform an ECMO wean with echocardiography when pulsatility was visible on an arterial line, there was no significant arrhythmia, and ventilatory status was stable. The vasoactive infusion dose, although not standardized because of patient variation, was constant during the ECMO wean process to prevent this from being a mediator in the process. Termination of the study, …	wean within 48 hours of assessment and survived without ventricular assist devices or orthotopic heart transplantation	25/63=40%			@Full ECMO flow and @Min ECMO flow HR CVP Pulse Pressure AVO2	@Full ECMO flow and @Min ECMO flow Velocity-time integral Ejection Fraction LV Shortening Fraction MR Severity RV FAC%	Inotropic support score		38	0.32 (0.068-2.6)	20	0.53		8 (7-13)								@ Full Flow: 2.0 ± 2.0 @ Min Flow: 2.1 ± 1.3
Unsuccessful	Sawada 2021	24	26	HH, PS	Jan-Feb 2023	Japan	2013–2017	Retrospective cohort; single center	n=50		CS post-AMI (54%) FM (24%) CMP (10%) other heart disease (12%)	Weaning trial when stable Flow reduction to 1.5–2 L/min Then 0.5–1 L/min If unstable, return to full fow If stable, decannulation	ECMO removal and survival beyond 30 days without needs for further MCS	24/50 =48%		pH, Bic, Lact, Bili, AST,ALT, Creat	PAP, PADP, PCWP, RAP, SVO2	LVETc, LVOT VTI, FS, LVEDD/SD			26	64 (46-73)	17	0.65	22.9 (19.9-25.9)			7.47 (7.37–7.51)	728 (359–2389)					14.3 (10.1–21.7)	1.49 (0.88–2.19)			12.0 (7.2–20.8) mg/dL	2.2 (1.2–5.1)	106 (72–267)	56 (27–110)			34 (25–45)	24.6 (23.0–26.9)	67 (61–74)
Unsuccessful	Stull 2013			HH, PS	Jan-Feb 2023																													0.32
Unsuccessful	Sugiura 2019	27	27	HH, PS	Jan-Feb 2023	Japan	2012–2016	Retrospective cohort; multicenter	n=55		CS post-AMI (100%)	Weaning trial when stable Flow reduction to 0.5–1.5 L/min If stable, decannulation	ECMO removal	28/55 =51%		1. Creatinine 2. Total bili 3. AST 4. ALT 5. CK at admission 6. CKMB at admiss 7. pH 8. pCO2 9. Lactate 10. Peak CK 11. Peak CKMB	Baseline, 24h, 48h after ECMO 1. Flow 2. SAP 3. MAP	1. Post-PCI TIMI flow grade	1. Vasoactive inotropic score		27	68	25	0.926	24.5 (23.3, 27.2)			7.01 (6.84, 7.23)	Baseline 209.0 (117.0, 349.0)	9.1 (3.9, 21.5) X 10^3	7.2 (4.6, 77.0) mg/dL	758.2 (406.3, 1174.6) mg/dL		Baseline 13.8 (10.1, 15.3) 24h after ECMO 4.7 (3.4, 9.1) 48h after ECMO 3.7 (2.6, 6.4)	Baseline 1.2 (1.1, 1.4) 24h after ECMO 1.58 (1.21, 2.02) 48h after ECMO 1.88 (1.2, 2.8) MG/DL				Baseline 0.7 (0.5, 0.9) 24h after ECMO 1.6 (1.2, 2.1) 48h after ECMO 2.0 (1.3, 2.7)	Baseline 92.0 (46.0, 142.0)	Baseline 88.5 (36.8, 112.3)	Baseline 85.0 (55.0, 239.0)	Baseline 50.0 (35.0, 73.0)
Unsuccessful	Sugiyama 2019			HH, PS	Jan-Feb 2023	Japan	2011-2018	Retrospective cohort, single centre	n=74		OHCA <= 65yo, shockable rhythm and witnessed; OHCA <=70 with presumed reversible etiology		Patient survives more than 48 h after the removal of cannulas of ECMO	37/74 = 50%
Unsuccessful	Voigt 2022	16	24	HH, PS	Jan-Feb 2023	Germany	2017 to 2020	Retrospective cohort, single centre	n=40		Refractory cardiac arrest (40%) Refractory cardiogenic shock (60%)	Not recorded	VA-ECMO decannulation and subsequent discharge	16/40 = 40%		1. CK Max 2. CK-MB Max 3. eGFR 4. Lactate at admission 5. Lactate at 24h	1. EBF	1. LVEF at presentation	1. SAVE Score 2. RALE Score		24	60.2 ± 14.5	18	0.75	27.4					4889 ± 5950		527 ± 518	47.1 ± 22.5	@ Admission 11.5 ± 4.9 @ 24h 9.3 ± 8.0
Unsuccessful	Yi 2021			HH, PS	Jan-Feb 2023
Unsuccessful	Number of Studies comparing	21	21								25	25	25	26	0	10	15	19	5	0	21	14	13	13	8	9	6	8	4	3	2	3	1	12	6	0	1	2	3	3	3	2	2	3	3	2
Unsuccessful
Unsuccessful
Unsuccessful
Unsuccessful	Aksoy 2024	27	28	HH, PS	April 2024	Turkey	2010-2019	Retrospective cohort	n=55		Post-op complications following congenital heart surgery, including: low cardiac output syndrome, inability to wean from bypass, ECPR.	Wean trial when adequate myocardial contraction and haemoydnaymically stable; initiated with flow rate to 25%	Survival for >24h after ECMO removal	27/55 = 49%		1. Hemoglobin 2. Hematocrit 3. WBC 4. BUN 5. Creatinine 6.ALT 7. AST 8. CRP 9. Lactate					28	1.61667	20	0.714286		8.9 ± 6.3	11.6 ± 7							6.2 ± 2.6	Before ECMO 0.54 ± 0.4 mg/dL During ECMO 1.1 ± 0.5 mg/dL			Before ECMO 5.82 ± 7.86 mg/dL During ECMO 78.7 ± 72.8 mg/dL		Before ECMO 66.5 ± 64.3 During ECMO 571 ± 894	Before ECMO 46.9 ± 72 During ECMO 190 ± 294			Before ECMO 14.7 ± 5.4mg/dL During ECMO 38.2 ± 18.1mg/dL
Unsuccessful	Dunton 2023	140	125	HH, PS	April 2024	USA	2016-2021	Retrospective cohort	n=265		CPR, cardiogenic shock, postcardiotomy shock	Not reported	Survival to decannulation	140/265 = 52.8%		Vasoactive Inotropic score as at - cannulation - 12, 24, 48 hours					125	59.4 ± 13.2	100	0.8		6.1 ± 6.0	9.8 ± 14.4
Unsuccessful	Hutchins 2023	103	96	HH, PS	April 2024	USA	2015-2021	Retrospective cohort	n=199		cardiogenic shock	Not reported	Successful decannulation was defined as survival without relapse to mechanical circulatory support or heart transplant within 30 days	103/199 = 51.8%		Lactate Creatinine	HR sBP dBP CVP PA Pressure	LVEF % CO			96	53.1 ± 16.2	71	0.74										59.5 ± 58.3 mg/dL	1.4 ± 1.1 mg/dL
Unsuccessful	Kellnar 2024	7	5	HH, PS	April 2024	Germany	2021-2023	Prospective cohort	n=12		Cardiogenic shock	Not reported	Not requiring further mechnical circulatory support within 30 days	7/12= 58.3%	**extracted data from table 'low ECMO flow' **		sBP dBP PP	SV Cardiac Index Peak velocity ejection time flow time			5	58.0 (IQR 57.5; 67.0)	NR	NR	24.9 (IQR 23.7; 26.9)	5 ± 6.0
Unsuccessful	Lee 2023 [Abstract]	38	17	HH, PS	April 2024	Korea	2017-2019	Retrospective cohort	n=55		Not stated	Not stated	Not stated	38/55=69%			PP sBP MAP
Unsuccessful	Varodomvanichkul 2023 [Abstract]	46	11	HH, PS	April 2024	Thailand	2018-2021	Retrospective cohort	n=57		Cardiogenic shock	Not stated	Not stated	46/57=80.7%				LA and LV global longitudinal strains (GLS)
Unsuccessful	Watanabe 2023	17	24	HH, PS	April 2024	Japan	2010-2016	Retrospective cohort	n=41		Not stated	Not stated	Survival for more than 24 hours after VA-ECMO withdrawal without requiring reintroduction	17/41=41.5%	**Extracted data from "before weaning"**	pH Lactate BNP Bilirubin K Creatinine	sBP dBP PP				24	68.0±14.5	17	0.708		3.5±4.1		7.11±0.20						13.1±7.4	2.25±1.36 mg/dL		423.7±127.6		5.9±7.5 mg/dL
Unsuccessful
[truncated: 156 more columns]
