# Supplementary material for: Predictors of successful weaning from veno-arterial extracorporeal membrane oxygenation (V-A ECMO): A systematic review and meta-analysis
Source: PLoS One. 2025 Mar 19;20(3):e0310289. doi: 10.1371/journal.pone.0310289 (PMC11922212; doi:10.1371/journal.pone.0310289)
Supplement: S3 Table — (XLSX) [file pone.0310289.s005.xlsx]

## Sheet: ROBINS-I (Summary)
Study	Domain 1: Bias due to confounding	Domain 2: Bias in selection of participants into the study	Domain 3: Bias in classification of interventions	Domain 4: Bias due to deviations from intended interventions	Domain 5: Bias due to missing data	Domain 6: Bias in measurement of outcomes	Domain 7: Bias in selection of reported result	Risk of bias judgement
Aissaoui 2011	Serious	Serious	Serious	Low	Low	Low	Low	Moderate
Akin 2017	Serious	Serious	Serious	Low	Low	Low	Low	Moderate
Aksoy 2024	Critical	Critical	Serious	Low	Low	Low	Low	Serious
Chen 2022	Serious	Serious	Serious	Low	Low	Low	Low	Moderate
Colombo 2019	Moderate	Moderate	Moderate	Low	Serious	Low	Serious	Serious
Cusanno 2022	Serious	Serious	Serious	Low	Low	Low	Low	Moderate
Daftari 2010	Serious	Serious	Serious	Low	Low	Serious	Serious	Serious
Dunton 2023	Low	Moderate	Serious	Low	Low	Low	Low	Moderate
Finnigan 2020	Critical	Critical	Serious	Low	Low	Serious	Serious	Critical
Frederiksen 2018	Critical	Critical	Serious	Moderate	Moderate	Serious	Moderate	Critical
Gonzalez Martin 2021	Critical	Critical	Serious	Low	Serious	Serious	Serious	Critical
Huang 2018	Serious	Serious	Serious	Low	Low	Low	Low	Moderate
Hutchins 2023	No information	Serious	Serious	No information	Low	Low	Low	Serious
Joseph 2019	Critical	Critical	Serious	Serious	Low	Serious	Low	Critical
Kellnar 2024	Low	Moderate	Serious	Low	Low	Low	Low	Moderate
Kim 2021 (A)	Serious	Serious	Serious	Low	Low	Low	Low	Moderate
Kim 2021 (B)	Low	Low	Low	Low	Low	Low	Low	Low
L'Acqua 2019	Critical	Critical	Serious	Low	Low	Serious	Serious	Critical
Lee 2023	No information	Serious	Serious	No information	No information	Low	No information	Serious
Lim 2019	Critical	Critical	Serious	Serious	Low	Serious	Moderate	Critical
Matsumoto 2018	Serious	Serious	Serious	Serious	Low	Serious	Low	Serious
Mongkolpun 2019	Critical	Critical	Serious	Low	Low	Low	Serious	Critical
Naruke 2010	Serious	Serious	Serious	Low	Low	Serious	Serious	Serious
Naruke 2012	Critical	Critical	Serious	Low	Low	Low	Serious	Critical
North 2018	Critical	Critical	Serious	Serious	Low	Low	Low	Critical
Ouazani 2019	Critical	Critical	Serious	Serious	Low	Serious	Serious	Critical
Punn 2019	Serious	Serious	Serious	Low	Low	Low	Low	Moderate
Sawada 2021	Serious	Serious	Serious	Serious	Moderate	Serious	Serious	Critical
Stull 2013	Critical	Critical	Serious	Low	Low	Serious	Serious	Critical
Sugiura 2019	Serious	Serious	Serious	Serious	Low	Low	Low	Moderate
Sugiyama 2019	Serious	Serious	Serious	Low	Low	Serious	Serious	Serious
Varodomvanichkul 2023	No information	Serious	Serious	No information	Low	Low	No information	Serious
Voigt 2022	Serious	Serious	Serious	Low	Low	Low	Low	Moderate
Watanabe 2023	Critical	Critical	Serious	Low	Low	Low	Low	Serious
